# Supplementary material for: Crystal structure of 1′-(2-methyl­prop­yl)-2,3-di­hydro­spiro­[1-benzo­thio­pyran-4,4′-imidazolidine]-2′,5′-dione
Source: Acta Crystallogr Sect E Struct Rep Online. 2014 Aug 23;70(Pt 9):o1043–4. doi: 10.1107/S1600536814018030 (PMC4186156; doi:10.1107/S1600536814018030)
Supplement: Supplementary file 1 [file e-70-o1043-sup1.cif]

##############################################################################
#                                                                            #
# This CIF contains the data in a paper accepted for publication in          #
# Acta Crystallographica Section E. It conforms to the requirements of       #
# Notes for Authors for Acta Crystallographica Section E, and has been       #
# peer reviewed under the auspices of the IUCr Commission on Journals.       #
#                                                                            #
# Full details of the Crystallographic Information File format               #
# are given in the paper "The Crystallographic Information File (CIF):       #
# a New Standard Archive File for Crystallography" by S. R. Hall, F. H.      #
# Allen and I. D. Brown [Acta Cryst. (1991), A47, 655-685].                  #
#                                                                            #
# The current version of the core CIF dictionary is obtainable from          #
# ftp://ftp.iucr.org/pub/cif_core.dic.                                       #
#                                                                            #
# Software is freely available for graphical display of the structure(s)     #
# in this CIF. For information consult the CIF software page                 #
# http://www.iucr.org/resources/cif/software.                                #
#                                                                            #
# This file may be used for bona fide research purposes within the           #
# scientific community so long as proper attribution is given to the journal # 
# article from which it was obtained.                                        #
#                                                                            #
##############################################################################
data_global
_audit_creation_method     'PLATON <TABLE ACC> option'
_journal_date_recd_electronic     2014-07-31
_journal_date_accepted     2014-08-06
_journal_name_full     'Acta Crystallographica, Section E'
_journal_year     2014
_journal_volume     70
_journal_issue      9
_journal_page_first     o1043
_journal_page_last     o1044
_journal_paper_category     HO
_journal_paper_doi     10.1107/S1600536814018030
_journal_coeditor_code     XU5809
_publ_contact_author_name     'Benakaprasad, S. B.'
_publ_contact_author_address
;
Department of Chemistry
School of Engineering and Technology
Jain University
Bangalore 562 112,
India
;
_publ_contact_author_email     'benakaprasad@gmail.com'
_publ_contact_author_fax     '+91-80-27577200'
_publ_contact_author_phone     '+91-80-27577199'
_publ_section_title
;\
Crystal structure of
1'-(2-methylpropyl)-2,3-dihydrospiro[1-benzothiopyran-4,4'-imidazolidine]-2',\
5'-dione
;
loop_
    _publ_author_name
    _publ_author_address
    'Cynthia E. Theodore'
;
Department of Chemistry,
School of Engineering and Technology,
Jain University,
Bangalore 562 112, India
;
    'Naveen, S.'
;
Institution of Excellence,
University of Mysore,
Manasagangotri,
Mysore 570 006, India
;
    'Benaka Prasad, S. B.'
;
Department of Chemistry,
School of Engineering and Technology,
Jain University,
Bangalore 562 112, India
;
    'Madaiah, M.'
;
Department of Studies in Chemistry,
University of Mysore,
Manasagangotri,
Mysore 570 006, India
;
    'Ananda Kumar, C. S.'
;
Department of Nanotechnology,
Center for Post Graduate Studies,
Visveswaraya Technological University,
Bangalore 560 018, India
;
    'Lokanath, N. K.'
;
Department of Studies in Physics,
University of Mysore,
Manasagangotri,
Mysore m570 006, India
;
data_I
_database_code_depnum_ccdc_archive     'CCDC 1018087'
_chemical_name_systematic
;\
1'-(2-Methylpropyl)-2,3-dihydrospiro[1-benzothiopyran-4,4'-imidazolidine]-\
2',5'-dione
;
_chemical_formula_moiety     'C15 H18 N2 O2 S'
_chemical_formula_sum     'C15 H18 N2 O2 S'
_chemical_formula_iupac     'C15 H18 N2 O2 S'
_chemical_formula_weight     290.38
_symmetry_cell_setting     monoclinic
_symmetry_space_group_name_H-M     'P 21/c'
_symmetry_space_group_name_Hall     '-P 2ybc'
loop_
    _symmetry_equiv_pos_site_id
    _symmetry_equiv_pos_as_xyz
    1 x,y,z
    2 -x,1/2+y,1/2-z
    3 -x,-y,-z
    4 x,1/2-y,1/2+z
_cell_length_a     13.279(3)
_cell_length_b     9.939(3)
_cell_length_c     13.264(3)
_cell_angle_alpha     90
_cell_angle_beta     118.560(10)
_cell_angle_gamma     90
_cell_volume     1537.6(7)
_cell_formula_units_Z     4
_cell_measurement_reflns_used     ?
_cell_measurement_theta_min     ?
_cell_measurement_theta_max     64.19
_cell_measurement_temperature     296
_cell_special_details
;
;
_exptl_crystal_description     'block'
_exptl_crystal_colour     'yellow'
_exptl_crystal_size_max     0.20
_exptl_crystal_size_mid     0.15
_exptl_crystal_size_min     0.15
_exptl_crystal_size_rad     ?
_exptl_crystal_density_diffrn     1.254
_exptl_crystal_density_meas     ?
_exptl_crystal_density_method     'Not Measured'
_exptl_crystal_F_000     616
_exptl_absorpt_coefficient_mu     1.895
_exptl_absorpt_correction_type     multi-scan
_exptl_absorpt_process_details     '(SADABS; Bruker, 2013)'
_exptl_absorpt_correction_T_min     0.747
_exptl_absorpt_correction_T_max     0.753
_exptl_special_details
;
H^1^NMR (DMSO, 400 MHz) \d:9.0(s, 1H, --NH), \d:7.2(m, 2H, Ar---H) \d:7.1(m, 2H,
Ar---H) \d:3.3(d, 2H, --CH~2~--)\d:3.1(m, 2H, --CH~2~--) \d:2.1(m, 1H, --CH--)
\d:0.9(m, 6H, --CH~3~--). Melting point 636.52 K.
;
_diffrn_ambient_temperature     296
_diffrn_radiation_type     'CuK\a'
_diffrn_radiation_wavelength     1.54178
_diffrn_radiation_source     ?
_diffrn_radiation_monochromator     ?
_diffrn_measurement_device_type     'Bruker X8 Proteum'
_diffrn_measurement_method     '\f and \w scans'
_diffrn_detector_area_resol_mean     18.4
_diffrn_reflns_number     5024
_diffrn_reflns_av_R_equivalents     0.0670
_diffrn_reflns_av_sigmaI/netI     0.0527
_diffrn_reflns_theta_min     3.79
_diffrn_reflns_theta_max     64.19
_diffrn_reflns_theta_full     64.19
_diffrn_measured_fraction_theta_max     0.933
_diffrn_measured_fraction_theta_full     0.933
_diffrn_reflns_limit_h_min     -15
_diffrn_reflns_limit_h_max     14
_diffrn_reflns_limit_k_min     -8
_diffrn_reflns_limit_k_max     11
_diffrn_reflns_limit_l_min     -11
_diffrn_reflns_limit_l_max     15
_diffrn_reflns_reduction_process
;
;
_refine_special_details
;
Refinement on <i>F</i>^2^ for ALL reflections except those flagged by the user
for potential systematic errors. Weighted <i>R</i>-factors <i>wR</i> and all
goodnesses of fit <i>S</i> are based on <i>F</i>^2^, conventional
<i>R</i>-factors <i>R</i> are based on <i>F</i>, with <i>F</i> set to zero for
negative <i>F</i>^2^. The observed criterion of <i>F</i>^2^ > \s(<i>F</i>^2^)
is used only for calculating -<i>R</i>-factor-obs <i>etc</i>. and is not
relevant to the choice of reflections for refinement. <i>R</i>-factors based
on <i>F</i>^2^ are statistically about twice as large as those based on
<i>F</i>, and <i>R</i>-factors based on ALL data will be even larger.
;
_reflns_number_total     2397
_reflns_number_gt     1959
_reflns_threshold_expression     I>2\s(I)
_refine_ls_structure_factor_coef     Fsqd
_refine_ls_matrix_type     full
_refine_ls_R_factor_all     0.0759
_refine_ls_R_factor_gt     0.0657
_refine_ls_wR_factor_gt     0.1814
_refine_ls_wR_factor_ref     0.1953
_refine_ls_goodness_of_fit_ref     1.057
_refine_ls_restrained_S_all     1.057
_refine_ls_number_reflns     2397
_refine_ls_number_parameters     184
_refine_ls_number_restraints     0
_refine_ls_number_constraints     ?
_refine_ls_hydrogen_treatment     constr
_refine_ls_weighting_scheme     calc
_refine_ls_weighting_details
         'calc w=1/[\s^2^(Fo^2^)+(0.1345P)^2^+0.3286P] where P=(Fo^2^+2Fc^2^)/3'
_atom_sites_solution_hydrogens     geom
_atom_sites_solution_primary     direct
_atom_sites_solution_secondary     difmap
_refine_ls_shift/su_max     0.000
_refine_ls_shift/su_mean     0.000
_refine_diff_density_max     0.433
_refine_diff_density_min     -0.473
_refine_ls_extinction_method     'SHELXL97 (Sheldrick, 2008)'
_refine_ls_extinction_coef     0.0092(15)
_refine_ls_extinction_expression
                                  'FC^*^=KFC[1+0.001XFC^2^\L^3^/SIN(2\Q)]^-1/4^'
_refine_ls_abs_structure_details     ?
_refine_ls_abs_structure_Flack     ?
loop_
    _atom_type_symbol
    _atom_type_description
    _atom_type_scat_dispersion_real
    _atom_type_scat_dispersion_imag
    _atom_type_scat_source
    C C 0.0181 0.0091 ' International Tables Vol C Tables 4.2.6.8 and 6.1.1.4'
    H H 0.0000 0.0000 ' International Tables Vol C Tables 4.2.6.8 and 6.1.1.4'
    N N 0.0311 0.0180 ' International Tables Vol C Tables 4.2.6.8 and 6.1.1.4'
    O O 0.0492 0.0322 ' International Tables Vol C Tables 4.2.6.8 and 6.1.1.4'
    S S 0.3331 0.5567 ' International Tables Vol C Tables 4.2.6.8 and 6.1.1.4'
_computing_data_collection     'APEX2 (Bruker, 2013)'
_computing_cell_refinement     'SAINT (Bruker, 2013)'
_computing_data_reduction     'SAINT (Bruker, 2013)'
_computing_structure_solution     'SHELXS97 (Sheldrick, 2008)'
_computing_structure_refinement     'SHELXL97 (Sheldrick, 2008)'
_computing_molecular_graphics     'PLATON (Spek, 2009)'
_computing_publication_material     'PLATON (Spek, 2009)'
loop_
    _atom_site_type_symbol
    _atom_site_label
    _atom_site_fract_x
    _atom_site_fract_y
    _atom_site_fract_z
    _atom_site_U_iso_or_equiv
    _atom_site_thermal_displace_type
    _atom_site_calc_flag
    _atom_site_refinement_flags
    _atom_site_occupancy
    _atom_site_disorder_assembly
    _atom_site_disorder_group
    S S1 0.50647(7) 0.34459(8) 0.13658(6) 0.0529(3) Uani d . 1.000 . .
    O O15 0.8299(2) 0.2088(3) 0.52413(19) 0.0547(8) Uani d . 1.000 . .
    O O16 0.62741(16) 0.4706(2) 0.64774(16) 0.0400(6) Uani d . 1.000 . .
    N N11 0.59964(19) 0.4235(2) 0.46550(18) 0.0348(7) Uani d . 1.000 . .
    N N13 0.75117(18) 0.3354(2) 0.61452(18) 0.0305(7) Uani d . 1.000 . .
    C C2 0.4715(3) 0.2679(3) 0.2388(3) 0.0490(10) Uani d . 1.000 . .
    C C3 0.5783(3) 0.2225(3) 0.3462(2) 0.0426(9) Uani d . 1.000 . .
    C C4 0.6545(2) 0.3412(2) 0.4141(2) 0.0302(8) Uani d . 1.000 . .
    C C5 0.6935(2) 0.4273(3) 0.3446(2) 0.0343(8) Uani d . 1.000 . .
    C C6 0.7916(3) 0.5061(3) 0.4013(3) 0.0487(10) Uani d . 1.000 . .
    C C7 0.8306(3) 0.5889(4) 0.3438(3) 0.0629(12) Uani d . 1.000 . .
    C C8 0.7704(4) 0.5939(4) 0.2254(3) 0.0637(12) Uani d . 1.000 . .
    C C9 0.6728(3) 0.5174(4) 0.1671(3) 0.0521(11) Uani d . 1.000 . .
    C C10 0.6325(3) 0.4346(3) 0.2243(2) 0.0374(8) Uani d . 1.000 . .
    C C12 0.6543(2) 0.4167(3) 0.5811(2) 0.0299(7) Uani d . 1.000 . .
    C C14 0.7571(2) 0.2853(3) 0.5222(2) 0.0342(8) Uani d . 1.000 . .
    C C17 0.8345(2) 0.3059(3) 0.7353(2) 0.0362(8) Uani d . 1.000 . .
    C C18 0.9406(3) 0.3929(4) 0.7806(2) 0.0475(10) Uani d . 1.000 . .
    C C19 0.9119(4) 0.5421(4) 0.7785(4) 0.0785(16) Uani d . 1.000 . .
    C C20 1.0243(3) 0.3466(5) 0.9022(3) 0.0727(16) Uani d . 1.000 . .
    H H2A 0.42970 0.33190 0.26000 0.0590 Uiso c R 1.000 . .
    H H2B 0.42210 0.19100 0.20360 0.0590 Uiso c R 1.000 . .
    H H3A 0.62210 0.16230 0.32440 0.0510 Uiso c R 1.000 . .
    H H3B 0.55560 0.17280 0.39500 0.0510 Uiso c R 1.000 . .
    H H6 0.83250 0.50270 0.48100 0.0580 Uiso c R 1.000 . .
    H H7 0.89640 0.64050 0.38410 0.0760 Uiso c R 1.000 . .
    H H8 0.79560 0.64880 0.18520 0.0770 Uiso c R 1.000 . .
    H H9 0.63290 0.52130 0.08730 0.0630 Uiso c R 1.000 . .
    H H11 0.53910 0.47100 0.42630 0.0420 Uiso c R 1.000 . .
    H H17A 0.85700 0.21210 0.74160 0.0430 Uiso c R 1.000 . .
    H H17B 0.79780 0.31930 0.78250 0.0430 Uiso c R 1.000 . .
    H H18 0.97670 0.37940 0.73190 0.0570 Uiso c R 1.000 . .
    H H19A 0.86290 0.56990 0.70070 0.1180 Uiso c R 1.000 . .
    H H19B 0.98140 0.59390 0.81030 0.1180 Uiso c R 1.000 . .
    H H19C 0.87330 0.55640 0.82310 0.1180 Uiso c R 1.000 . .
    H H20A 0.99140 0.36250 0.95170 0.1090 Uiso c R 1.000 . .
    H H20B 1.09470 0.39600 0.92990 0.1090 Uiso c R 1.000 . .
    H H20C 1.03950 0.25230 0.90150 0.1090 Uiso c R 1.000 . .
loop_
    _atom_site_aniso_label
    _atom_site_aniso_U_11
    _atom_site_aniso_U_22
    _atom_site_aniso_U_33
    _atom_site_aniso_U_12
    _atom_site_aniso_U_13
    _atom_site_aniso_U_23
    S1 0.0564(6) 0.0552(6) 0.0243(5) 0.0026(4) 0.0009(4) 0.0035(3)
    O15 0.0531(13) 0.0668(15) 0.0394(12) 0.0333(12) 0.0183(10) 0.0072(11)
    O16 0.0359(10) 0.0554(12) 0.0244(10) 0.0082(9) 0.0109(8) -0.0034(8)
    N11 0.0302(11) 0.0462(13) 0.0214(11) 0.0122(10) 0.0071(9) 0.0028(9)
    N13 0.0249(11) 0.0396(12) 0.0168(11) 0.0062(9) 0.0017(9) 0.0031(9)
    C2 0.0441(17) 0.0490(17) 0.0367(16) -0.0070(13) 0.0055(14) -0.0110(13)
    C3 0.0496(17) 0.0408(16) 0.0319(15) -0.0034(13) 0.0151(13) 0.0008(12)
    C4 0.0347(14) 0.0328(14) 0.0190(13) 0.0056(10) 0.0096(11) -0.0007(10)
    C5 0.0384(14) 0.0352(14) 0.0269(14) 0.0059(11) 0.0136(11) 0.0001(11)
    C6 0.0464(17) 0.0569(19) 0.0367(17) -0.0064(14) 0.0149(14) -0.0048(14)
    C7 0.060(2) 0.072(2) 0.059(2) -0.0149(18) 0.0302(18) 0.0002(19)
    C8 0.070(2) 0.068(2) 0.065(2) 0.0000(19) 0.042(2) 0.0157(19)
    C9 0.064(2) 0.0580(19) 0.0363(16) 0.0142(16) 0.0257(15) 0.0160(15)
    C10 0.0446(15) 0.0382(14) 0.0251(13) 0.0128(12) 0.0133(12) 0.0049(11)
    C12 0.0256(12) 0.0374(13) 0.0217(13) 0.0014(10) 0.0073(10) 0.0003(10)
    C14 0.0326(13) 0.0360(14) 0.0288(14) 0.0089(11) 0.0105(11) 0.0032(11)
    C17 0.0296(13) 0.0460(15) 0.0220(13) 0.0051(11) 0.0034(11) 0.0096(11)
    C18 0.0305(14) 0.078(2) 0.0244(15) -0.0055(14) 0.0053(12) 0.0011(14)
    C19 0.074(3) 0.063(2) 0.062(3) -0.026(2) 0.003(2) -0.0043(19)
    C20 0.0395(18) 0.125(4) 0.0326(18) 0.005(2) 0.0003(15) 0.007(2)
_geom_special_details
;
Bond distances, angles <i>etc</i>. have been calculated using the rounded
fractional coordinates. All su's are estimated from the variances of the
(full) variance-covariance matrix. The cell e.s.d.'s are taken into account in
the estimation of distances, angles and torsion angles
;
loop_
    _geom_bond_atom_site_label_1
    _geom_bond_atom_site_label_2
    _geom_bond_site_symmetry_1
    _geom_bond_site_symmetry_2
    _geom_bond_distance
    _geom_bond_publ_flag
    S1 C2 . . 1.799(4) n
    S1 C10 . . 1.759(3) n
    O15 C14 . . 1.221(4) n
    O16 C12 . . 1.224(3) n
    N11 C4 . . 1.463(4) n
    N11 C12 . . 1.349(3) n
    N13 C12 . . 1.400(4) n
    N13 C14 . . 1.359(3) n
    N13 C17 . . 1.477(3) n
    N11 H11 . . 0.8600 no
    C2 C3 . . 1.521(5) no
    C3 C4 . . 1.535(4) no
    C4 C5 . . 1.519(4) no
    C4 C14 . . 1.534(4) no
    C5 C6 . . 1.393(5) no
    C5 C10 . . 1.404(3) no
    C6 C7 . . 1.380(6) no
    C7 C8 . . 1.381(5) no
    C8 C9 . . 1.378(6) no
    C9 C10 . . 1.388(5) no
    C17 C18 . . 1.511(5) no
    C18 C19 . . 1.528(6) no
    C18 C20 . . 1.528(5) no
    C2 H2A . . 0.9700 no
    C2 H2B . . 0.9700 no
    C3 H3A . . 0.9700 no
    C3 H3B . . 0.9700 no
    C6 H6 . . 0.9300 no
    C7 H7 . . 0.9300 no
    C8 H8 . . 0.9300 no
    C9 H9 . . 0.9300 no
    C17 H17A . . 0.9700 no
    C17 H17B . . 0.9700 no
    C18 H18 . . 0.9800 no
    C19 H19A . . 0.9600 no
    C19 H19B . . 0.9600 no
    C19 H19C . . 0.9600 no
    C20 H20A . . 0.9600 no
    C20 H20B . . 0.9600 no
    C20 H20C . . 0.9600 no
loop_
    _geom_angle_atom_site_label_1
    _geom_angle_atom_site_label_2
    _geom_angle_atom_site_label_3
    _geom_angle_site_symmetry_1
    _geom_angle_site_symmetry_2
    _geom_angle_site_symmetry_3
    _geom_angle
    _geom_angle_publ_flag
    C2 S1 C10 . . . 102.93(16) n
    C4 N11 C12 . . . 112.6(2) n
    C12 N13 C14 . . . 111.5(2) n
    C12 N13 C17 . . . 123.8(2) n
    C14 N13 C17 . . . 124.7(2) n
    C12 N11 H11 . . . 124.00 no
    C4 N11 H11 . . . 124.00 no
    S1 C2 C3 . . . 111.8(3) n
    C2 C3 C4 . . . 112.3(2) no
    N11 C4 C3 . . . 111.6(3) n
    C3 C4 C5 . . . 113.4(2) no
    N11 C4 C5 . . . 110.99(19) n
    N11 C4 C14 . . . 100.64(19) n
    C5 C4 C14 . . . 111.3(2) no
    C3 C4 C14 . . . 108.2(2) no
    C4 C5 C10 . . . 122.7(3) no
    C4 C5 C6 . . . 119.4(2) no
    C6 C5 C10 . . . 117.9(3) no
    C5 C6 C7 . . . 122.6(3) no
    C6 C7 C8 . . . 118.9(4) no
    C7 C8 C9 . . . 119.8(4) no
    C8 C9 C10 . . . 121.7(3) no
    S1 C10 C9 . . . 115.7(2) n
    C5 C10 C9 . . . 119.2(3) no
    S1 C10 C5 . . . 125.1(3) n
    N11 C12 N13 . . . 107.6(2) n
    O16 C12 N11 . . . 128.0(3) n
    O16 C12 N13 . . . 124.4(2) n
    N13 C14 C4 . . . 107.6(2) n
    O15 C14 N13 . . . 126.6(2) n
    O15 C14 C4 . . . 125.9(2) n
    N13 C17 C18 . . . 113.0(2) n
    C19 C18 C20 . . . 111.2(3) no
    C17 C18 C19 . . . 111.8(3) no
    C17 C18 C20 . . . 108.5(3) no
    S1 C2 H2A . . . 109.00 no
    S1 C2 H2B . . . 109.00 no
    C3 C2 H2A . . . 109.00 no
    C3 C2 H2B . . . 109.00 no
    H2A C2 H2B . . . 108.00 no
    C2 C3 H3A . . . 109.00 no
    C2 C3 H3B . . . 109.00 no
    C4 C3 H3A . . . 109.00 no
    C4 C3 H3B . . . 109.00 no
    H3A C3 H3B . . . 108.00 no
    C5 C6 H6 . . . 119.00 no
    C7 C6 H6 . . . 119.00 no
    C6 C7 H7 . . . 121.00 no
    C8 C7 H7 . . . 120.00 no
    C7 C8 H8 . . . 120.00 no
    C9 C8 H8 . . . 120.00 no
    C8 C9 H9 . . . 119.00 no
    C10 C9 H9 . . . 119.00 no
    N13 C17 H17A . . . 109.00 no
    N13 C17 H17B . . . 109.00 no
    C18 C17 H17A . . . 109.00 no
    C18 C17 H17B . . . 109.00 no
    H17A C17 H17B . . . 108.00 no
    C17 C18 H18 . . . 108.00 no
    C19 C18 H18 . . . 108.00 no
    C20 C18 H18 . . . 108.00 no
    C18 C19 H19A . . . 109.00 no
    C18 C19 H19B . . . 109.00 no
    C18 C19 H19C . . . 110.00 no
    H19A C19 H19B . . . 109.00 no
    H19A C19 H19C . . . 109.00 no
    H19B C19 H19C . . . 110.00 no
    C18 C20 H20A . . . 109.00 no
    C18 C20 H20B . . . 109.00 no
    C18 C20 H20C . . . 110.00 no
    H20A C20 H20B . . . 109.00 no
    H20A C20 H20C . . . 110.00 no
    H20B C20 H20C . . . 109.00 no
loop_
    _geom_torsion_atom_site_label_1
    _geom_torsion_atom_site_label_2
    _geom_torsion_atom_site_label_3
    _geom_torsion_atom_site_label_4
    _geom_torsion_site_symmetry_1
    _geom_torsion_site_symmetry_2
    _geom_torsion_site_symmetry_3
    _geom_torsion_site_symmetry_4
    _geom_torsion
    _geom_torsion_publ_flag
    C10 S1 C2 C3 . . . . -37.5(3) no
    C2 S1 C10 C5 . . . . 7.6(3) no
    C2 S1 C10 C9 . . . . -173.0(3) no
    C4 N11 C12 N13 . . . . 2.7(3) no
    C4 N11 C12 O16 . . . . -177.7(3) no
    C12 N11 C4 C5 . . . . -119.6(2) no
    C12 N11 C4 C14 . . . . -1.8(3) no
    C12 N11 C4 C3 . . . . 112.8(3) no
    C17 N13 C12 O16 . . . . -0.9(4) no
    C14 N13 C12 N11 . . . . -2.6(3) no
    C12 N13 C14 C4 . . . . 1.4(3) no
    C14 N13 C12 O16 . . . . 177.8(3) no
    C12 N13 C17 C18 . . . . -99.0(3) no
    C14 N13 C17 C18 . . . . 82.5(3) no
    C12 N13 C14 O15 . . . . -178.0(3) no
    C17 N13 C14 C4 . . . . -179.9(2) no
    C17 N13 C12 N11 . . . . 178.8(2) no
    C17 N13 C14 O15 . . . . 0.7(5) no
    S1 C2 C3 C4 . . . . 65.3(3) no
    C2 C3 C4 C5 . . . . -57.9(4) no
    C2 C3 C4 C14 . . . . 178.1(3) no
    C2 C3 C4 N11 . . . . 68.3(3) no
    C14 C4 C5 C6 . . . . -35.2(4) no
    N11 C4 C14 O15 . . . . 179.6(3) no
    N11 C4 C14 N13 . . . . 0.2(3) no
    C14 C4 C5 C10 . . . . 146.9(3) no
    N11 C4 C5 C6 . . . . 76.0(3) no
    N11 C4 C5 C10 . . . . -101.9(3) no
    C3 C4 C5 C6 . . . . -157.4(3) no
    C3 C4 C5 C10 . . . . 24.6(4) no
    C3 C4 C14 O15 . . . . 62.5(4) no
    C3 C4 C14 N13 . . . . -117.0(3) no
    C5 C4 C14 O15 . . . . -62.8(4) no
    C5 C4 C14 N13 . . . . 117.8(2) no
    C10 C5 C6 C7 . . . . -0.6(5) no
    C4 C5 C10 S1 . . . . -1.6(5) no
    C4 C5 C6 C7 . . . . -178.6(3) no
    C4 C5 C10 C9 . . . . 179.0(3) no
    C6 C5 C10 S1 . . . . -179.6(3) no
    C6 C5 C10 C9 . . . . 1.0(5) no
    C5 C6 C7 C8 . . . . -0.2(6) no
    C6 C7 C8 C9 . . . . 0.4(7) no
    C7 C8 C9 C10 . . . . 0.1(7) no
    C8 C9 C10 C5 . . . . -0.8(6) no
    C8 C9 C10 S1 . . . . 179.8(3) no
    N13 C17 C18 C19 . . . . 61.5(3) no
    N13 C17 C18 C20 . . . . -175.6(3) no
loop_
    _geom_hbond_atom_site_label_D
    _geom_hbond_atom_site_label_H
    _geom_hbond_atom_site_label_A
    _geom_hbond_site_symmetry_A
    _geom_hbond_distance_DH
    _geom_hbond_distance_HA
    _geom_hbond_distance_DA
    _geom_hbond_angle_DHA
    _geom_hbond_publ_flag
    N11 H11 O16 3_666 0.86 2.03 2.850(3) 160 yes
_iucr_refine_instructions_details
;
TITL new in P2(1)/c
CELL 1.54178 13.2787 9.9394 13.2642 90.000 118.560 90.000
ZERR 4.00 0.0027 0.0025 0.0028 0.000 0.010 0.000
LATT 1
SYMM -x, y+1/2, -z+1/2
SFAC  C   H   N   O   S
UNIT   60   72   8   8   4
L.S. 12
ACTA
BOND $H
FMAP 2
PLAN 20
WGHT    0.134500    0.328600
EXTI    0.009196
FVAR       0.26631
MOLE   1
S1    5    0.506473    0.344592    0.136581    11.00000    0.05645    0.05521 =
         0.02425    0.00353    0.00090    0.00263
C2    1    0.471517    0.267927    0.238810    11.00000    0.04413    0.04901 =
         0.03667   -0.01098    0.00554   -0.00703
AFIX  23
H2A   2    0.429726    0.331949    0.259992    11.00000   -1.20000
H2B   2    0.422106    0.190958    0.203593    11.00000   -1.20000
AFIX   0
C3    1    0.578287    0.222487    0.346182    11.00000    0.04957    0.04083 =
         0.03192    0.00080    0.01508   -0.00343
AFIX  23
H3A   2    0.622119    0.162272    0.324421    11.00000   -1.20000
H3B   2    0.555552    0.172795    0.394982    11.00000   -1.20000
AFIX   0
C4    1    0.654473    0.341196    0.414078    11.00000    0.03469    0.03283 =
         0.01904   -0.00068    0.00962    0.00563
C5    1    0.693463    0.427273    0.344568    11.00000    0.03843    0.03516 =
         0.02694    0.00010    0.01362    0.00586
C6    1    0.791621    0.506071    0.401251    11.00000    0.04641    0.05694 =
         0.03665   -0.00478    0.01490   -0.00639
AFIX  43
H6    2    0.832482    0.502728    0.480964    11.00000   -1.20000
AFIX   0
C7    1    0.830631    0.588925    0.343761    11.00000    0.06002    0.07190 =
         0.05913    0.00017    0.03020   -0.01490
AFIX  43
H7    2    0.896386    0.640521    0.384079    11.00000   -1.20000
AFIX   0
C8    1    0.770412    0.593905    0.225449    11.00000    0.07039    0.06848 =
         0.06539    0.01573    0.04208   -0.00001
AFIX  43
H8    2    0.795647    0.648768    0.185244    11.00000   -1.20000
AFIX   0
C9    1    0.672824    0.517389    0.167067    11.00000    0.06446    0.05796 =
         0.03629    0.01597    0.02574    0.01416
AFIX  43
H9    2    0.632950    0.521263    0.087335    11.00000   -1.20000
AFIX   0
C10   1    0.632479    0.434562    0.224342    11.00000    0.04463    0.03824 =
         0.02514    0.00494    0.01325    0.01276
N11   3    0.599645    0.423462    0.465503    11.00000    0.03017    0.04616 =
         0.02142    0.00284    0.00710    0.01216
AFIX  43
H11   2    0.539130    0.470967    0.426280    11.00000   -1.20000
AFIX   0
C12   1    0.654294    0.416731    0.581114    11.00000    0.02558    0.03744 =
         0.02171    0.00032    0.00731    0.00143
N13   3    0.751165    0.335425    0.614516    11.00000    0.02491    0.03961 =
         0.01678    0.00307    0.00171    0.00622
C14   1    0.757101    0.285346    0.522204    11.00000    0.03261    0.03597 =
         0.02878    0.00317    0.01046    0.00887
O15   4    0.829901    0.208764    0.524134    11.00000    0.05312    0.06684 =
         0.03942    0.00722    0.01825    0.03328
O16   4    0.627407    0.470619    0.647738    11.00000    0.03588    0.05544 =
         0.02444   -0.00343    0.01091    0.00823
C17   1    0.834531    0.305912    0.735261    11.00000    0.02955    0.04605 =
         0.02200    0.00955    0.00338    0.00510
AFIX  23
H17A  2    0.857038    0.212145    0.741629    11.00000   -1.20000
H17B  2    0.797771    0.319350    0.782488    11.00000   -1.20000
AFIX   0
C18   1    0.940598    0.392876    0.780610    11.00000    0.03051    0.07841 =
         0.02436    0.00110    0.00529   -0.00546
AFIX  13
H18   2    0.976705    0.379428    0.731943    11.00000   -1.20000
AFIX   0
C19   1    0.911885    0.542147    0.778457    11.00000    0.07380    0.06283 =
         0.06243   -0.00428    0.00344   -0.02617
AFIX 137
H19A  2    0.862931    0.569868    0.700678    11.00000   -1.50000
H19B  2    0.981356    0.593916    0.810281    11.00000   -1.50000
H19C  2    0.873338    0.556394    0.823058    11.00000   -1.50000
AFIX   0
C20   1    1.024326    0.346599    0.902242    11.00000    0.03953    0.12548 =
         0.03256    0.00704    0.00026    0.00541
AFIX 137
H20A  2    0.991406    0.362460    0.951748    11.00000   -1.50000
H20B  2    1.094717    0.396010    0.929885    11.00000   -1.50000
H20C  2    1.039451    0.252258    0.901499    11.00000   -1.50000
MOLE   2
HKLF 4
REM  new in P2(1)/c
REM R1 =  0.0657 for   1959 Fo > 4sig(Fo)  and  0.0759 for all   2397 data
REM    184 parameters refined using      0 restraints
END
WGHT      0.1344      0.3230
REM Highest difference peak  0.433,  deepest hole -0.473,  1-sigma level  0.089
Q1    1   0.4983  0.4000  0.1904  11.00000  0.05    0.43
Q2    1   0.7567  0.4187  0.7061  11.00000  0.05    0.37
Q3    1   0.3844  0.3789  0.0415  11.00000  0.05    0.35
Q4    1   0.4820  0.4370  0.3775  11.00000  0.05    0.32
Q5    1   0.5177  0.2838  0.2205  11.00000  0.05    0.31
Q6    1   0.6617  0.4637  0.6140  11.00000  0.05    0.30
Q7    1   0.6667  0.3801  0.3805  11.00000  0.05    0.29
Q8    1   1.0765  0.4827  0.9143  11.00000  0.05    0.29
Q9    1   0.5660  0.3936  0.2617  11.00000  0.05    0.29
Q10   1   0.6020  0.3085  0.2525  11.00000  0.05    0.29
Q11   1   0.4957  0.5066  0.4423  11.00000  0.05    0.27
Q12   1   0.5658  0.4649  0.0863  11.00000  0.05    0.26
Q13   1   0.6378  0.4086  0.1828  11.00000  0.05    0.26
Q14   1   0.4191  0.4689  0.1239  11.00000  0.05    0.26
Q15   1   0.8574  0.2488  0.6363  11.00000  0.05    0.26
Q16   1   0.7202  0.3549  0.6622  11.00000  0.05    0.26
Q17   1   0.7651  0.4450  0.3277  11.00000  0.05    0.25
Q18   1   0.9143  0.2871  0.7038  11.00000  0.05    0.24
Q19   1   0.5671  0.3967  0.0815  11.00000  0.05    0.24
Q20   1   0.4986  0.2796  0.0478  11.00000  0.05    0.23
;
