# Supplementary material for: Crystal structure of 1′-(2-methyl­prop­yl)-2,3-di­hydro­spiro­[1-benzo­thio­pyran-4,4′-imidazolidine]-2′,5′-dione
Source: Acta Crystallogr Sect E Struct Rep Online. 2014 Aug 23;70(Pt 9):o1043–4. doi: 10.1107/S1600536814018030 (PMC4186156; doi:10.1107/S1600536814018030)
Supplement: Supplementary file 2 [file e-70-o1043-Isup2.hkl]

# 
# h,k,l, Fc-squared, Fo-squared, sigma(Fo-squared) and status flag 
# 
data_I
_shelx_title ' new in P2(1)/c' 
_shelx_refln_list_code          4 
_shelx_F_calc_maximum      131.92 
_exptl_crystal_F_000       616.00 
_reflns_d_resolution_high  0.8563 
 
loop_ 
 _symmetry_equiv_pos_as_xyz 
 'x, y, z' 
 '-x, y+1/2, -z+1/2' 
 '-x, -y, -z' 
 'x, -y-1/2, z-1/2' 
 
_cell_length_a    13.2787 
_cell_length_b     9.9394 
_cell_length_c    13.2642 
_cell_angle_alpha  90.000 
_cell_angle_beta  118.560 
_cell_angle_gamma  90.000 
 
_shelx_F_squared_multiplier     1.000 
 
loop_ 
 _refln_index_h 
 _refln_index_k 
 _refln_index_l 
 _refln_F_squared_calc 
 _refln_F_squared_meas 
 _refln_F_squared_sigma 
 _refln_observed_status 
   1   0   0     7284.40     6848.19    239.48 o 
   2   0   0       93.29       75.73      3.75 o 
   3   0   0      675.72      510.83     19.74 o 
   4   0   0        3.29        3.80      2.75 o 
   5   0   0      611.62      497.01     28.09 o 
   7   0   0     2737.98     3656.00     76.16 o 
   8   0   0      565.20      721.19     20.66 o 
   9   0   0      565.62      675.00     17.67 o 
  10   0   0       31.27       27.61      3.94 o 
  11   0   0       69.81       71.30      5.49 o 
  12   0   0      430.88      435.41     18.89 o 
  13   0   0        1.85        2.82      3.81 o 
   1   1   0    14029.76    18343.11    904.98 o 
   2   1   0     1726.77     1549.66     45.32 o 
   3   1   0        0.60        0.19      0.85 o 
   4   1   0      417.59      346.85     11.87 o 
   5   1   0      384.98      283.73     11.69 o 
   7   1   0       24.15       32.84      1.96 o 
   8   1   0       47.92       57.31      3.12 o 
   9   1   0       51.60       58.54      3.47 o 
  10   1   0       77.05       82.14      4.28 o 
  11   1   0      434.64      461.44     29.65 o 
  12   1   0       21.07       18.05      4.32 o 
  13   1   0       51.10       43.40      3.84 o 
   0   2   0       56.30       64.22      3.11 o 
   1   2   0       43.39       27.52      1.49 o 
   2   2   0     1485.53     1370.07     48.97 o 
   3   2   0     8213.56     8763.38    262.22 o 
   4   2   0     4629.85     4304.88    124.90 o 
   5   2   0       44.44       35.43      6.63 o 
   6   2   0       60.33       61.91      6.97 o 
   7   2   0      625.41      792.58     62.23 o 
   8   2   0       28.61       34.97      2.41 o 
   9   2   0       83.57       93.16      4.55 o 
  10   2   0      103.93      110.44      5.13 o 
  11   2   0       16.72       22.49      2.88 o 
  12   2   0      299.44      276.82     26.82 o 
  13   2   0       16.71        9.89      4.85 o 
   1   3   0      289.81      263.12     11.58 o 
   2   3   0    10817.59    11534.38    329.78 o 
   3   3   0     1977.50     1823.95     83.02 o 
   4   3   0     1897.13     1840.98     67.76 o 
   6   3   0      150.72      204.19     25.54 o 
   7   3   0        3.39        7.57      3.04 o 
   8   3   0      144.94      170.92     22.29 o 
   9   3   0       47.72       66.01      7.98 o 
  10   3   0       85.35       84.39     12.07 o 
  11   3   0      177.77      181.52     20.78 o 
  12   3   0       41.11       42.94      6.03 o 
  13   3   0       44.96       43.05      5.36 o 
   0   4   0      233.03      163.66     10.36 o 
   1   4   0        7.59        4.90      1.55 o 
   2   4   0      785.73      627.60     22.36 o 
   3   4   0       10.83       11.33      2.95 o 
   5   4   0      327.93      343.00     38.99 o 
   6   4   0      112.50      134.36     17.89 o 
   7   4   0      185.49      220.11     28.49 o 
   8   4   0      117.20      134.42     21.79 o 
   9   4   0       69.35       75.96     11.45 o 
  10   4   0       12.76       21.74      3.68 o 
  11   4   0      110.36      129.67     30.94 o 
  12   4   0       52.87       42.08     10.94 o 
   1   5   0        7.58        2.39      2.30 o 
   3   5   0      260.52      307.10     36.37 o 
   4   5   0        0.17       -0.68      1.82 o 
   5   5   0      353.76      408.08     43.34 o 
   6   5   0      286.52      357.36     41.79 o 
   7   5   0      129.56      136.57     19.91 o 
   8   5   0      461.48      482.87    126.62 o 
   9   5   0       28.64       17.63      3.81 o 
  10   5   0       14.23       13.44      2.58 o 
  11   5   0       16.39       11.76      2.01 o 
  12   5   0       14.96        9.68      1.96 o 
   1   6   0      109.12       60.30      3.60 o 
   2   6   0       62.90       50.24      2.96 o 
   3   6   0      375.82      331.98     18.90 o 
   4   6   0      919.86      961.13     94.92 o 
   5   6   0      130.74      152.91     19.58 o 
   6   6   0      351.44      356.16     53.16 o 
   7   6   0      394.52      416.11     57.67 o 
   8   6   0      176.96      179.53     28.12 o 
   9   6   0        3.59        1.48      3.03 o 
  10   6   0        6.17        4.26      1.82 o 
  11   6   0        0.71        2.19      1.91 o 
   1   7   0      274.48      243.05      5.84 o 
   2   7   0       21.56       20.10      2.81 o 
   3   7   0      132.44      143.89      3.98 o 
   4   7   0      297.36      290.76     29.95 o 
   5   7   0       36.45       33.30      3.83 o 
   6   7   0       27.32       44.45      7.72 o 
   7   7   0        0.02       -1.50      1.50 o 
   8   7   0       13.05       13.10      2.47 o 
   9   7   0      167.73      107.35      4.90 o 
  10   7   0      109.32       87.91     19.02 o 
   0   8   0      263.22      260.34     12.46 o 
   1   8   0       11.38        7.06      2.20 o 
   2   8   0      131.15      123.49      4.57 o 
   3   8   0       17.86       13.48      2.13 o 
   4   8   0      151.08      143.37      7.88 o 
   5   8   0       19.16       17.46      1.80 o 
   6   8   0        1.85        1.39      1.56 o 
   7   8   0       10.99        9.29      3.19 o 
   8   8   0       10.61        7.52      2.49 o 
   9   8   0       28.33       12.13      3.39 o 
   1   9   0      152.10      141.91      6.89 o 
   2   9   0        2.45        7.42      3.67 o 
   3   9   0        3.05        1.47      5.01 o 
   4   9   0        8.07        7.69      2.94 o 
   5   9   0       12.26       10.43      2.79 o 
   6   9   0        3.20        4.59      2.96 o 
   7   9   0       18.29       12.84      3.95 o 
   8   9   0        7.08        4.23      2.96 o 
   3  10   0        1.32       -2.26      4.51 o 
   4  10   0       35.93       14.11      5.08 o 
   6  10   0       15.84       12.27      3.95 o 
 -13   1   1       37.77       43.89      4.14 o 
 -12   1   1       24.40       39.42      3.38 o 
 -11   1   1      156.11      175.72      6.48 o 
 -10   1   1       28.60       31.90      3.40 o 
  -9   1   1        0.23        1.54      1.79 o 
  -8   1   1        3.43        3.70      1.72 o 
  -7   1   1      298.49      315.76     13.29 o 
  -6   1   1      388.21      171.49     12.81 o 
  -5   1   1      381.94      265.30     13.25 o 
  -4   1   1     3339.11     2991.81     75.35 o 
  -3   1   1      698.78      589.83     23.50 o 
  -2   1   1    10044.78     9987.30    685.99 o 
  -1   1   1       89.80       72.82      7.62 o 
   0   1   1     2750.36     2700.46     84.18 o 
   1   1   1     4246.81     3855.77    171.42 o 
   2   1   1     1094.24     1007.16     36.83 o 
   3   1   1     4712.48     4470.94    185.04 o 
   4   1   1      431.89      383.76     23.91 o 
   6   1   1       60.29       53.05      2.61 o 
   7   1   1      410.24      571.42     22.44 o 
   8   1   1       20.22       37.38      3.40 o 
   9   1   1       59.06       72.76      3.91 o 
  10   1   1      184.23      202.39      6.00 o 
  11   1   1       48.61       36.82      3.47 o 
  12   1   1        0.30        0.14      2.38 o 
 -13   2   1       77.78       71.84     11.94 o 
 -12   2   1        9.80       10.09      2.45 o 
 -11   2   1        3.13        1.67      2.00 o 
 -10   2   1       54.93       69.98      4.31 o 
  -9   2   1      221.80      291.12     33.95 o 
  -8   2   1      285.12      355.09     31.00 o 
  -7   2   1       64.97       87.15      6.40 o 
  -5   2   1     3063.92     2634.54     94.95 o 
  -4   2   1     1298.84     1182.17    106.88 o 
  -3   2   1      100.19       84.25      8.76 o 
  -2   2   1    12411.32    13652.30    511.16 o 
  -1   2   1    17402.90    22112.86    629.72 o 
   0   2   1      684.86      606.22     17.87 o 
   1   2   1      762.71      733.85     26.58 o 
   2   2   1        5.86       11.10      1.94 o 
   3   2   1      278.40      222.38      8.53 o 
   4   2   1     1207.02      966.85     37.98 o 
   6   2   1     1569.84     2030.24    134.36 o 
   7   2   1      721.51      878.72     62.88 o 
   8   2   1      135.46      160.76      9.21 o 
   9   2   1       24.98       23.77      3.09 o 
  10   2   1     1054.37     1080.98     72.87 o 
  11   2   1       69.21       64.23      4.28 o 
  12   2   1        2.30        3.40      2.23 o 
 -13   3   1        3.42        7.39      3.11 o 
 -12   3   1       77.70       69.45      4.99 o 
 -11   3   1      152.90      147.10     16.61 o 
 -10   3   1      705.73      789.29     94.03 o 
  -9   3   1      661.10      756.52     76.93 o 
  -8   3   1       61.38       82.69      9.34 o 
  -7   3   1       19.55       27.55      1.91 o 
  -6   3   1      699.48      858.27     81.30 o 
  -4   3   1        1.52        4.03      3.67 o 
  -3   3   1     5004.90     4845.91    139.73 o 
  -2   3   1     2816.13     2803.42    137.77 o 
  -1   3   1      177.55      174.65      6.08 o 
   0   3   1     2250.89     2145.48     62.12 o 
   1   3   1     1560.18     1451.25     42.59 o 
   2   3   1     2547.14     2310.45     67.54 o 
   3   3   1      335.46      287.24     10.86 o 
   4   3   1      587.37      490.39     31.17 o 
   5   3   1        1.86        1.78      2.01 o 
   6   3   1      978.91     1169.28    140.15 o 
   7   3   1      132.39      184.17     19.91 o 
   8   3   1       29.15       32.46      6.79 o 
   9   3   1      152.07      166.40     17.70 o 
  10   3   1      198.69      196.62     22.20 o 
  11   3   1       53.41       47.73      7.54 o 
  12   3   1        5.33        3.50      6.28 o 
 -13   4   1       15.10        8.34      2.83 o 
 -12   4   1       13.74       20.34      3.14 o 
 -11   4   1       11.82       12.30      2.49 o 
 -10   4   1       42.52       53.89      6.78 o 
  -9   4   1      292.48      292.06      9.92 o 
  -8   4   1      179.81      188.50     29.89 o 
  -7   4   1      255.60      318.98     42.62 o 
  -6   4   1      501.15      554.37     68.22 o 
  -5   4   1     1129.35     1199.40    126.25 o 
  -3   4   1      331.80      287.35     12.25 o 
  -2   4   1       45.17       39.92      2.49 o 
  -1   4   1      132.81      117.49      8.61 o 
   0   4   1        5.93       10.64      1.46 o 
   1   4   1     1788.65     1547.35     45.80 o 
   2   4   1     1914.01     1625.16     50.96 o 
   4   4   1      727.47      802.69     92.71 o 
   5   4   1       36.03       56.64      5.50 o 
   6   4   1      472.93      542.12     72.39 o 
   7   4   1      859.34     1035.62    121.46 o 
   8   4   1        3.93        5.09      3.19 o 
   9   4   1       93.89       72.83      7.95 o 
  10   4   1       47.30       43.67      7.50 o 
  11   4   1      145.47      133.21     24.32 o 
  12   4   1        5.89        3.42      2.47 o 
 -12   5   1       23.67       25.37     11.47 o 
 -11   5   1        0.70        0.13      2.02 o 
 -10   5   1        0.11        0.99      3.67 o 
  -9   5   1       22.28       22.00      4.09 o 
  -8   5   1       28.13       38.75     13.40 o 
  -7   5   1       14.99       16.32      4.10 o 
  -6   5   1      315.99      388.35     50.64 o 
  -5   5   1        0.48        1.88      1.80 o 
  -4   5   1     2081.06     1913.85     39.21 o 
  -3   5   1       14.80       15.09      2.96 o 
  -2   5   1       34.16       18.49      4.09 o 
  -1   5   1      129.10       79.20      5.66 o 
   0   5   1      269.33      215.24     12.49 o 
   1   5   1     1356.00     1015.91     52.60 o 
   3   5   1        3.82        5.58      2.24 o 
   4   5   1        6.23        7.34      1.84 o 
   5   5   1        0.30        3.44      1.93 o 
   6   5   1      374.03      454.48     66.68 o 
   7   5   1      226.45      251.36     42.28 o 
   8   5   1      341.50      340.41     92.53 o 
   9   5   1       73.60       68.46     18.21 o 
  10   5   1      148.11      125.00     40.78 o 
  11   5   1        1.94        1.54      1.75 o 
 -12   6   1        0.01        0.63      1.99 o 
 -11   6   1        0.65        2.52      1.63 o 
 -10   6   1        0.15        0.74      1.71 o 
  -9   6   1        3.92        2.10      1.94 o 
  -8   6   1        1.38        3.48      2.96 o 
  -7   6   1       47.62       63.77      9.08 o 
  -6   6   1       99.06      106.51     15.25 o 
  -5   6   1      171.89      171.84     15.56 o 
  -4   6   1       44.39       55.25      3.18 o 
  -3   6   1       39.87       39.64      3.38 o 
  -2   6   1      196.65      165.15      7.50 o 
  -1   6   1      341.78      292.46      8.20 o 
   0   6   1        6.43        6.58      3.74 o 
   1   6   1      695.77      641.70     21.01 o 
   2   6   1      109.10      122.82      6.01 o 
   3   6   1       12.86       14.90      1.78 o 
   4   6   1      109.07      119.56     15.09 o 
   5   6   1        0.70        2.48      2.61 o 
   6   6   1       69.30       71.04      8.44 o 
   7   6   1      132.71      143.88     27.80 o 
   8   6   1       97.36       87.26     11.75 o 
   9   6   1       75.26       59.69      3.99 o 
  10   6   1       25.32       23.19      2.44 o 
  11   6   1       40.93       35.62      7.48 o 
 -11   7   1       49.70       40.69      5.60 o 
 -10   7   1       16.91       18.55      3.01 o 
  -9   7   1       26.09       23.29      2.83 o 
  -8   7   1      289.15      230.90     14.24 o 
  -7   7   1      197.15      189.66     14.42 o 
  -6   7   1       85.33      100.12      3.77 o 
  -5   7   1      253.52      268.50     21.67 o 
  -4   7   1      318.51      262.05      8.16 o 
  -3   7   1       12.18       13.58      2.73 o 
  -2   7   1      119.04      126.23      5.71 o 
  -1   7   1      224.16      200.01     11.61 o 
   0   7   1      164.68      175.26      6.28 o 
   1   7   1      309.36      331.36      9.21 o 
   2   7   1      201.78      195.88     20.77 o 
   3   7   1      149.29      162.31     14.53 o 
   4   7   1       12.36       12.16      3.00 o 
   5   7   1       49.52       48.38      6.27 o 
   6   7   1        4.44        5.51      1.63 o 
   7   7   1       24.84       24.26      5.09 o 
   8   7   1        0.81        2.13      1.65 o 
   9   7   1       14.12       19.39      3.64 o 
  10   7   1       46.25       28.58      8.04 o 
 -10   8   1       16.81       10.30      3.10 o 
  -9   8   1       21.05       15.40      2.49 o 
  -8   8   1       37.92       32.03      2.99 o 
  -7   8   1      153.73      131.67     13.84 o 
  -6   8   1        5.36        3.73      1.95 o 
  -5   8   1        0.97       -0.92      1.90 o 
  -4   8   1       44.38       47.35      4.94 o 
  -3   8   1      376.89      352.43     10.14 o 
  -2   8   1      106.07       86.79      4.92 o 
  -1   8   1       81.80       61.40      8.54 o 
   0   8   1      157.45      152.09      6.11 o 
   1   8   1        3.81        1.93      2.47 o 
   2   8   1      238.92      239.18     16.94 o 
   3   8   1      125.25      136.51     13.52 o 
   4   8   1       47.39       39.52      4.95 o 
   5   8   1      241.30      238.57     31.97 o 
   6   8   1       69.62       74.89      9.13 o 
   7   8   1       40.62       36.82      8.18 o 
   8   8   1       13.26        8.89      3.38 o 
   9   8   1        8.89        3.87      7.40 o 
  -8   9   1       17.05       11.99      3.53 o 
  -7   9   1      177.35      140.32      8.35 o 
  -6   9   1       12.05        9.83      2.11 o 
  -5   9   1       17.61       18.50      2.81 o 
  -4   9   1      116.56      100.21      5.31 o 
  -3   9   1      432.60      416.99     11.34 o 
  -2   9   1      298.16      279.65      8.54 o 
  -1   9   1        0.93       -1.04      2.57 o 
   0   9   1        1.62        1.55      4.65 o 
   1   9   1        1.86        4.23      3.81 o 
   2   9   1       23.89       38.79      5.78 o 
   3   9   1        0.66        5.50      3.67 o 
   4   9   1      194.00      165.37     45.27 o 
   5   9   1        9.13        6.98      2.39 o 
   6   9   1        1.21        1.23      2.29 o 
   7   9   1        0.19        4.79      3.81 o 
  -6  10   1        2.10        0.00      3.38 o 
  -5  10   1       12.00        4.94      4.37 o 
  -4  10   1       25.31        7.90      4.09 o 
  -3  10   1       30.99       24.83      4.80 o 
  -2  10   1       35.23       29.49      5.78 o 
  -1  10   1      213.72      152.70      9.48 o 
   0  10   1       62.12       56.18      6.35 o 
   1  10   1        9.87        6.63      4.09 o 
   2  10   1       13.82       10.01      3.81 o 
   3  10   1      126.19      120.69      7.49 o 
   4  10   1       23.51       24.69      3.81 o 
   5  10   1        2.62        2.82      3.38 o 
 -14   0   2       79.78       56.87      7.70 o 
 -13   0   2      245.23      251.08     13.17 o 
 -12   0   2       24.08       34.14      5.92 o 
 -11   0   2        4.13        1.41      3.81 o 
 -10   0   2       99.67      117.04      6.51 o 
  -9   0   2     1610.35     1906.25     79.82 o 
  -8   0   2      398.02      499.95     24.45 o 
  -7   0   2      756.64      964.38     31.40 o 
  -6   0   2      648.89      504.93     21.10 o 
  -5   0   2     1419.13     1217.18     44.98 o 
  -4   0   2      719.32      664.68     24.92 o 
  -3   0   2     1721.09     1374.11     49.03 o 
  -2   0   2      210.72      163.75     10.14 o 
  -1   0   2      190.89      161.16      6.67 o 
   2   0   2     3596.06     3534.59    178.23 o 
   3   0   2       42.41       46.31      5.79 o 
   6   0   2       89.99       96.32      3.99 o 
   7   0   2       58.28       57.64      4.64 o 
   8   0   2        5.57        3.07      4.30 o 
   9   0   2     1914.77     2193.80     48.76 o 
  10   0   2       57.93       66.81     10.37 o 
  11   0   2        6.90       12.13      3.49 o 
  12   0   2       60.50       55.90      6.78 o 
 -14   1   2        8.55        6.46      3.31 o 
 -13   1   2       58.10       55.53      4.00 o 
 -12   1   2       90.61       79.85     12.40 o 
 -11   1   2       17.56       25.67      3.01 o 
 -10   1   2        2.30        4.59      2.23 o 
  -9   1   2      179.32      195.86     12.45 o 
  -8   1   2      338.86      398.27     13.14 o 
  -7   1   2     1082.23     1239.56     82.62 o 
  -6   1   2      325.35      235.30     17.05 o 
  -5   1   2      609.59      473.43     32.95 o 
  -4   1   2       60.16       57.38      3.72 o 
  -3   1   2    12026.75    13022.21    554.59 o 
  -2   1   2      353.23      283.17     11.02 o 
  -1   1   2      196.57      208.56      6.63 o 
   0   1   2     1251.59     1199.90     51.39 o 
   1   1   2     5444.11     5030.32    250.15 o 
   2   1   2       17.50       52.35      4.94 o 
   3   1   2     2438.87     2343.12    211.39 o 
   5   1   2     1273.96     1433.13     42.76 o 
   6   1   2      574.58      675.53     25.10 o 
   7   1   2      390.47      487.41     20.14 o 
   8   1   2     1444.90     1747.82     68.19 o 
   9   1   2      551.87      684.37     14.97 o 
  10   1   2        1.56        3.37      2.26 o 
  11   1   2        0.28       -1.37      3.18 o 
  12   1   2      124.18       99.88     13.71 o 
 -14   2   2        2.46        3.86      2.64 o 
 -13   2   2       12.53       16.85      3.29 o 
 -12   2   2      101.64      109.68      4.37 o 
 -11   2   2        2.13        6.40      2.54 o 
 -10   2   2       60.95       70.97      6.88 o 
  -9   2   2       60.61       95.32     12.62 o 
  -8   2   2       19.01       32.55      2.63 o 
  -7   2   2      404.76      389.85     10.95 o 
  -5   2   2     1637.60     1437.13    143.03 o 
  -4   2   2      121.77      116.77      7.93 o 
  -3   2   2     6184.37     6295.41    223.08 o 
  -2   2   2    16889.00    20862.20   1102.20 o 
  -1   2   2     1451.77     1436.98     51.85 o 
   0   2   2      898.81      899.58     43.22 o 
   1   2   2     2090.99     2215.18    110.95 o 
   2   2   2     1240.36     1242.18     64.01 o 
   3   2   2      132.47      127.48      7.58 o 
   5   2   2      442.02      559.37     30.51 o 
   6   2   2      133.54      150.12     10.89 o 
   7   2   2       10.71       12.01      1.67 o 
   8   2   2      107.22      146.08      9.96 o 
   9   2   2        3.30        4.92      2.06 o 
  10   2   2       55.44       54.59      4.56 o 
  11   2   2       46.98       50.23      5.45 o 
  12   2   2       15.81       23.06      3.39 o 
 -13   3   2        3.60        6.92      3.25 o 
 -12   3   2       35.20       42.13      3.34 o 
 -11   3   2       46.60       61.51      9.44 o 
 -10   3   2       63.77       56.75      3.43 o 
  -9   3   2      240.03      261.82     30.25 o 
  -8   3   2      209.75      202.31      7.49 o 
  -7   3   2      703.14      841.07     95.25 o 
  -6   3   2      111.91       94.86      6.22 o 
  -4   3   2     1047.41      938.56     72.60 o 
  -3   3   2       63.54       73.84      3.32 o 
  -2   3   2      326.89      318.65     13.25 o 
  -1   3   2      209.74      220.66      9.89 o 
   0   3   2      309.96      275.85     11.21 o 
   1   3   2      497.61      438.91     19.59 o 
   2   3   2      272.76      281.74     14.05 o 
   4   3   2       39.50       35.00      4.23 o 
   5   3   2      279.69      378.44     41.77 o 
   6   3   2       22.65       26.66      2.02 o 
   7   3   2        1.00        1.01      1.77 o 
   8   3   2       39.74       39.53      3.40 o 
   9   3   2      142.16      142.02     17.55 o 
  10   3   2      144.17      124.92     18.35 o 
  11   3   2       45.17       35.45      3.40 o 
 -13   4   2       41.19       35.60      9.42 o 
 -12   4   2        0.32        3.25      2.47 o 
 -11   4   2        1.10        0.50      2.31 o 
 -10   4   2        5.79        4.97      2.15 o 
  -9   4   2       29.02       27.31      3.46 o 
  -8   4   2       25.01       27.58      5.78 o 
  -7   4   2       18.37       37.09      7.04 o 
  -6   4   2       98.19      106.65     11.66 o 
  -5   4   2     2133.07     1896.62     55.88 o 
  -4   4   2       33.20       29.63      5.22 o 
  -2   4   2       32.24       32.32      4.94 o 
  -1   4   2      422.77      377.26     16.08 o 
   0   4   2       26.95       35.15      7.90 o 
   1   4   2     1047.54      929.76     68.50 o 
   2   4   2     1028.44      863.68     47.36 o 
   3   4   2       54.91       52.11      3.64 o 
   4   4   2      986.12     1134.53    147.28 o 
   5   4   2      583.60      638.76     84.14 o 
   6   4   2        0.62        4.16      2.20 o 
   7   4   2        0.97        0.34      1.65 o 
   8   4   2       26.10       23.97      2.75 o 
   9   4   2       78.62       74.66      4.53 o 
  10   4   2       39.71       36.16     10.79 o 
  11   4   2       79.49       75.35     12.14 o 
 -13   5   2       84.47       56.78      5.37 o 
 -12   5   2      282.09      241.28     49.49 o 
 -11   5   2      247.72      272.03     55.41 o 
 -10   5   2      304.65      368.65    110.12 o 
  -9   5   2      166.11      136.59      8.63 o 
  -8   5   2       12.56       10.15      3.53 o 
  -7   5   2        5.95        6.69      1.98 o 
  -6   5   2       69.85       63.18      6.81 o 
  -5   5   2     1779.82     1830.43    200.24 o 
  -4   5   2     2630.51     2646.34     53.34 o 
  -3   5   2     2128.85     2102.48     42.91 o 
   1   5   2      604.59      617.58     19.71 o 
   2   5   2     1079.16     1214.04     25.92 o 
   3   5   2      671.14      876.02     19.78 o 
   4   5   2     1340.90     1522.21    223.28 o 
   5   5   2      314.65      458.40     77.92 o 
   6   5   2       35.26       53.07      7.69 o 
   7   5   2        0.82        2.37      2.49 o 
   8   5   2       70.69       75.33     25.48 o 
   9   5   2       77.92       92.20     15.81 o 
  10   5   2      126.99      127.83     35.76 o 
  11   5   2      166.35      118.30     15.31 o 
 -12   6   2        0.50        0.60      2.63 o 
 -11   6   2        0.52       -1.02      1.95 o 
 -10   6   2        9.02        9.61      2.22 o 
  -9   6   2       19.93       19.40      3.03 o 
  -8   6   2      216.83      180.51      8.49 o 
  -7   6   2       79.79       96.81     12.51 o 
  -6   6   2      115.72      127.95     12.40 o 
  -5   6   2      186.18      192.32      6.75 o 
  -4   6   2      167.02      174.95      6.40 o 
  -3   6   2        9.34        6.67      3.74 o 
  -2   6   2        0.03       -0.05      2.06 o 
  -1   6   2       33.27       42.27      3.39 o 
   0   6   2       74.02       86.04      4.59 o 
   1   6   2      299.74      314.88     14.18 o 
   2   6   2       47.02       58.21      5.22 o 
   3   6   2        0.14        1.41      1.60 o 
   4   6   2       45.07       50.12      2.79 o 
   5   6   2      138.49      141.58     16.40 o 
   6   6   2       88.51       86.30     10.58 o 
   7   6   2       36.69       34.77      7.25 o 
   8   6   2       51.32       37.21      6.04 o 
   9   6   2       33.82       31.95      3.90 o 
  10   6   2       12.32        8.86      2.42 o 
 -11   7   2       18.55       13.44      2.04 o 
 -10   7   2       23.48       22.35      4.17 o 
  -9   7   2      276.44      204.36      7.25 o 
  -8   7   2       89.36       76.24      4.59 o 
  -7   7   2       66.18       62.49      3.57 o 
  -6   7   2       53.86       49.04      3.27 o 
  -5   7   2       14.52       13.79      2.53 o 
  -4   7   2      571.91      555.67     14.14 o 
  -3   7   2       44.45       57.17      4.39 o 
  -2   7   2      148.87      140.46      6.57 o 
  -1   7   2      214.95      222.11      7.66 o 
   0   7   2      345.53      362.86     10.22 o 
   1   7   2       40.51       36.84      5.08 o 
   2   7   2       11.77       14.96      2.69 o 
   3   7   2      221.76      238.23     25.52 o 
   4   7   2        0.45        0.87      2.01 o 
   5   7   2       66.02       56.69     10.84 o 
   6   7   2       74.32       54.65      9.72 o 
   7   7   2       45.21       53.23     10.20 o 
   8   7   2      137.67      124.04     22.64 o 
   9   7   2        1.00        2.89      2.39 o 
 -10   8   2        2.40        1.66      2.83 o 
  -9   8   2        3.21       -0.44      1.79 o 
  -8   8   2        1.51       -0.04      2.03 o 
  -7   8   2        1.84        2.33      2.08 o 
  -6   8   2       94.73       91.21      8.69 o 
  -5   8   2        4.83        5.38      4.51 o 
  -4   8   2      175.62      178.35      7.07 o 
  -3   8   2       26.66       32.66      5.57 o 
  -2   8   2        0.07        1.39      2.85 o 
  -1   8   2       47.06       38.15     14.75 o 
   0   8   2        0.07        6.70      2.47 o 
   1   8   2       12.95       14.12      3.38 o 
   2   8   2      100.29      120.53     11.09 o 
   3   8   2        9.12       13.19      2.82 o 
   4   8   2        0.00        5.56      2.01 o 
   5   8   2       24.00       23.50      2.42 o 
   6   8   2        9.51       12.61      2.05 o 
   7   8   2       28.08       28.74      4.93 o 
   8   8   2        9.47       11.42      3.81 o 
  -9   9   2       29.71       18.48      3.39 o 
  -8   9   2       32.86       24.09      6.00 o 
  -7   9   2        0.58        0.90      2.24 o 
  -6   9   2       94.68       89.80      5.09 o 
  -5   9   2       46.00       53.33      4.39 o 
  -4   9   2      184.14      168.69      6.92 o 
  -3   9   2       12.16       14.67      2.85 o 
  -2   9   2      116.44      116.38      5.87 o 
  -1   9   2      131.70      149.78      6.48 o 
   0   9   2       45.38       46.22      3.68 o 
   1   9   2       42.49       49.62      3.93 o 
   2   9   2       25.39       31.20      3.15 o 
   3   9   2       68.89       76.96      6.21 o 
   4   9   2        3.73        1.18      2.17 o 
   5   9   2        6.39        7.33      2.27 o 
   6   9   2        6.93        4.65      2.96 o 
  -7  10   2       16.57        3.67      4.09 o 
  -6  10   2        0.01       -0.85      3.53 o 
  -5  10   2       35.76       31.46      4.80 o 
  -4  10   2       29.44       27.37      4.80 o 
  -3  10   2        5.98       -1.13      3.95 o 
  -2  10   2       18.63       17.49      4.65 o 
  -1  10   2       15.72       19.18      4.80 o 
   0  10   2       15.13       18.05      4.94 o 
   1  10   2       14.31       15.94      4.94 o 
   2  10   2        2.83       -3.24      3.81 o 
   3  10   2        2.60       -3.95      3.95 o 
   4  10   2       58.01       51.10      5.79 o 
   5  10   2       72.65       60.72      5.08 o 
  -3  11   2       19.95       11.99      4.23 o 
  -2  11   2       48.17       29.36      4.80 o 
  -1  11   2       47.21       27.52      5.08 o 
   0  11   2       11.92        8.46      4.37 o 
   1  11   2       16.80        4.51      4.23 o 
 -14   1   3        3.71        1.01      2.43 o 
 -13   1   3        4.97        5.56      2.11 o 
 -12   1   3       13.15       14.66      3.43 o 
 -11   1   3       52.89       48.06      3.64 o 
 -10   1   3       21.40       26.09      7.41 o 
  -9   1   3      296.75      394.21     15.55 o 
  -8   1   3      275.51      339.09     12.45 o 
  -6   1   3      130.19       78.57     17.33 o 
  -5   1   3       18.54       16.32      3.37 o 
  -4   1   3      305.73      327.79      9.27 o 
  -3   1   3     1336.44     1180.12     30.01 o 
  -2   1   3    11828.91    13902.49    597.75 o 
  -1   1   3      189.60      183.62      7.57 o 
   0   1   3      878.10      798.81     42.03 o 
   1   1   3     1085.30      944.71     49.72 o 
   2   1   3       14.44       15.09      3.81 o 
   5   1   3      871.45     1064.27     36.51 o 
   6   1   3        1.95        1.22      1.51 o 
   7   1   3      742.06      903.52     18.22 o 
   8   1   3        0.34        3.43      2.03 o 
   9   1   3       94.69       93.86      4.41 o 
  10   1   3       46.38       49.59      3.30 o 
  11   1   3      265.62      224.95     10.61 o 
 -14   2   3      138.91      133.23      6.32 o 
 -13   2   3        2.33        7.04      2.62 o 
 -12   2   3      106.10      107.92      6.16 o 
 -11   2   3      168.36      198.79     15.36 o 
 -10   2   3      283.08      354.19     40.80 o 
  -9   2   3      350.19      408.39     30.43 o 
  -8   2   3      201.24      230.71     21.65 o 
  -7   2   3       80.70       64.62      4.48 o 
  -5   2   3      284.84      289.65     13.00 o 
  -4   2   3     1315.67     1135.27     29.50 o 
  -3   2   3     6479.52     6495.70    208.65 o 
  -2   2   3      343.44      305.74     12.67 o 
  -1   2   3      109.20       89.76      7.22 o 
   0   2   3      132.89      119.86      6.09 o 
   1   2   3      951.65      904.57     47.16 o 
   2   2   3       19.12       23.98      4.09 o 
   4   2   3       87.60      121.96      4.16 o 
   5   2   3       11.73       23.26      2.16 o 
   6   2   3      273.04      335.81     25.75 o 
   7   2   3      116.16      178.06     14.96 o 
   8   2   3       56.45       52.46      2.90 o 
   9   2   3      183.89      203.79      8.42 o 
  10   2   3       15.71       19.01      3.35 o 
  11   2   3       68.08       63.37      9.74 o 
 -14   3   3       66.51       56.08      4.91 o 
 -13   3   3        0.95        2.18      2.48 o 
 -12   3   3        0.06       -0.40      2.00 o 
 -11   3   3       81.09       95.17      6.81 o 
 -10   3   3        3.35        1.75      2.36 o 
  -9   3   3        0.45        1.15      1.76 o 
  -8   3   3      971.69      843.16     28.54 o 
  -7   3   3       51.74       61.90      3.67 o 
  -6   3   3       94.74       88.53      6.64 o 
  -4   3   3     1566.35     1208.40     36.17 o 
  -3   3   3      431.10      445.99     18.31 o 
  -2   3   3     1362.24     1221.77     45.32 o 
  -1   3   3     2676.80     2283.79    116.55 o 
   0   3   3      869.57      746.68     58.38 o 
   1   3   3     2183.21     1911.27    260.02 o 
   4   3   3      327.86      370.83     26.62 o 
   5   3   3       97.19      127.40     11.12 o 
   6   3   3       32.20       37.65      3.01 o 
   7   3   3     1779.17     2040.23    210.53 o 
   8   3   3      211.82      266.82     21.11 o 
   9   3   3      346.54      405.31     48.53 o 
  10   3   3      269.61      250.28     28.37 o 
  11   3   3       94.13       83.44     18.51 o 
 -13   4   3        9.49       17.78      5.99 o 
 -12   4   3       82.31       92.01     23.37 o 
 -11   4   3       17.39       23.13      3.32 o 
 -10   4   3      132.10      156.93     28.73 o 
  -9   4   3       38.83       32.75      3.36 o 
  -8   4   3      292.35      250.97     27.91 o 
  -7   4   3      276.48      274.17     12.06 o 
  -6   4   3     3163.68     3107.43    170.36 o 
  -5   4   3      569.27      523.10     12.77 o 
   0   4   3      622.44      466.09     24.76 o 
   1   4   3       91.56       40.70      5.93 o 
   2   4   3      465.83      620.67     14.65 o 
   3   4   3       60.18       67.40      4.24 o 
   4   4   3      120.10      155.30     21.59 o 
   5   4   3        1.18        4.87      1.59 o 
   6   4   3      515.91      565.81     75.71 o 
   7   4   3      408.00      460.57     80.95 o 
   8   4   3       79.37       77.33      6.73 o 
   9   4   3       33.69       38.31      7.20 o 
  10   4   3       20.64       20.91      4.44 o 
  11   4   3      146.76       92.93      6.36 o 
 -13   5   3        0.48        1.07      1.91 o 
 -12   5   3       93.34      107.43     14.47 o 
 -11   5   3       45.93       42.75      8.01 o 
 -10   5   3        2.74        2.36      2.10 o 
  -9   5   3      196.80      177.09      7.10 o 
  -8   5   3      329.17      361.77     15.24 o 
  -7   5   3      520.32      553.69     57.31 o 
  -6   5   3      143.98      137.84      5.66 o 
  -5   5   3     1520.36     1595.99     33.61 o 
  -4   5   3        1.33        3.04      2.61 o 
  -3   5   3       55.34       57.71      3.79 o 
  -2   5   3       20.86       13.44      2.89 o 
  -1   5   3      117.18      141.90      5.35 o 
   0   5   3        0.01       -1.89      1.89 o 
   1   5   3      668.08      732.38     30.81 o 
   2   5   3       13.75       26.55      2.93 o 
   3   5   3       63.07       69.71      9.62 o 
   4   5   3      597.47      647.62     71.30 o 
   5   5   3        0.43        5.92      2.01 o 
   6   5   3        2.55        1.33      2.08 o 
   7   5   3       94.81      101.71     14.47 o 
   8   5   3       42.96       48.84      5.38 o 
   9   5   3       25.35       31.12      3.51 o 
  10   5   3       22.11       17.65      2.15 o 
 -12   6   3        2.37        2.27      3.39 o 
 -11   6   3       29.64       27.13      3.37 o 
 -10   6   3      126.80      122.06     25.07 o 
  -9   6   3       36.61       41.22     11.29 o 
  -8   6   3       50.12       53.12      4.37 o 
  -7   6   3     1031.85      876.50     20.63 o 
  -6   6   3       43.34       55.35      4.28 o 
  -5   6   3       63.57       52.45      4.04 o 
  -4   6   3        1.47        3.46      2.54 o 
  -3   6   3        3.60        4.46      2.19 o 
  -2   6   3       10.08       14.02      2.61 o 
  -1   6   3      523.02      575.35     14.13 o 
   0   6   3      362.08      394.67     10.73 o 
   1   6   3        2.33        4.79      2.24 o 
   2   6   3      220.55      245.49      8.10 o 
   3   6   3      141.11      138.64      6.18 o 
   4   6   3       64.94       53.93      8.90 o 
   5   6   3      420.97      481.00     77.40 o 
   6   6   3       66.68       56.54      7.66 o 
   7   6   3        0.92        2.40      1.63 o 
   8   6   3       29.16       31.92      8.65 o 
   9   6   3        3.15        1.30      2.05 o 
 -11   7   3        5.38        2.81      1.73 o 
 -10   7   3      139.22      137.93     34.38 o 
  -9   7   3       16.91       12.82      3.10 o 
  -8   7   3      436.38      358.27     10.59 o 
  -7   7   3        2.65        1.69      2.19 o 
  -6   7   3     2121.34     1971.39     41.68 o 
  -5   7   3      703.92      656.01     16.33 o 
  -4   7   3      286.28      304.38      9.51 o 
  -3   7   3      287.38      294.87      9.45 o 
  -2   7   3       20.06       24.45      3.13 o 
  -1   7   3       38.85       54.25      4.54 o 
   0   7   3       51.42       53.26      4.36 o 
   1   7   3       75.92       90.18      5.19 o 
   2   7   3      378.88      465.63     12.63 o 
   3   7   3      199.63      234.77     14.71 o 
   4   7   3        0.74       -0.02      1.89 o 
   5   7   3      285.89      290.84     54.57 o 
   6   7   3      334.75      337.40     62.09 o 
   7   7   3       24.34       31.89      4.85 o 
   8   7   3       30.23       32.23      4.71 o 
 -10   8   3        4.10        4.12      3.38 o 
  -9   8   3        6.22        5.55      2.68 o 
  -8   8   3       53.72       48.71      4.04 o 
  -7   8   3      426.58      370.43     10.78 o 
  -6   8   3      728.29      691.55     17.09 o 
  -5   8   3       76.00       72.86      4.89 o 
  -4   8   3        6.42        1.03      2.47 o 
  -3   8   3       10.79       19.45      3.25 o 
  -2   8   3        0.79        4.31      2.83 o 
  -1   8   3       69.16       70.24      5.04 o 
   0   8   3       13.24       17.40      3.74 o 
   1   8   3     1039.04     1243.00     27.80 o 
   2   8   3      369.91      451.10     12.42 o 
   3   8   3       44.71       58.56      4.66 o 
   4   8   3        0.24        4.90      2.63 o 
   5   8   3      208.13      266.02      8.33 o 
   6   8   3       39.13       41.57      6.96 o 
   7   8   3       17.01       14.75      2.50 o 
  -9   9   3       70.98       52.25      5.51 o 
  -8   9   3       12.83       11.93      2.30 o 
  -7   9   3       70.61       73.34      4.56 o 
  -6   9   3      144.54      130.17      6.09 o 
  -5   9   3       54.89       57.80      4.39 o 
  -4   9   3        5.31        5.03      2.71 o 
  -3   9   3       81.12       89.24      5.59 o 
  -2   9   3       67.20       71.43      5.15 o 
  -1   9   3       25.11       30.27      4.30 o 
   0   9   3        0.46       -2.69      2.69 o 
   1   9   3        1.03        1.59      2.37 o 
   2   9   3      178.61      185.73     13.15 o 
   3   9   3      181.22      205.97      7.09 o 
   4   9   3       15.95       14.19      2.51 o 
   5   9   3        0.33       -0.62      1.93 o 
   6   9   3      192.78      227.45      9.77 o 
  -7  10   3        3.73        6.91      3.53 o 
  -6  10   3       21.31       19.04      4.37 o 
  -5  10   3       92.01       89.40      7.49 o 
  -4  10   3       11.77        9.54      2.81 o 
  -3  10   3      194.23      175.19      6.66 o 
  -2  10   3       40.61       43.69      3.56 o 
  -1  10   3       11.82        8.95      3.03 o 
   0  10   3       24.24       23.72      3.05 o 
   1  10   3       26.46       28.57     11.64 o 
   2  10   3        6.64        7.90      3.95 o 
   3  10   3        9.83       10.30      3.81 o 
   4  10   3        1.26        1.69      3.10 o 
  -4  11   3       52.80       32.47      5.08 o 
  -3  11   3        7.38        5.08      3.81 o 
  -2  11   3        2.84        2.68      3.81 o 
  -1  11   3        4.08       -1.13      4.23 o 
   0  11   3       30.81       16.93      4.51 o 
   1  11   3        2.73       -0.71      3.24 o 
 -14   0   4       90.66      113.30      5.81 o 
 -13   0   4      141.03      147.70     10.18 o 
 -12   0   4       46.01       69.43      7.76 o 
 -11   0   4      485.97      601.52     23.46 o 
 -10   0   4      231.14      280.19     13.31 o 
  -9   0   4        1.06        2.54      3.24 o 
  -8   0   4     1653.48     1577.64     49.68 o 
  -7   0   4       45.20       11.86      6.35 o 
  -6   0   4      363.62      249.19     11.77 o 
  -5   0   4       46.80       26.86      7.34 o 
  -4   0   4     2960.03     2836.07    100.79 o 
  -3   0   4     1562.90     1583.59     56.71 o 
  -2   0   4     6410.12     7208.70    357.88 o 
  -1   0   4     5282.88     5788.46    288.07 o 
   4   0   4      454.33      508.97     17.65 o 
   5   0   4     1936.17     2545.60     54.18 o 
   6   0   4     1322.78     1703.58     38.01 o 
   7   0   4      764.56      875.16     21.82 o 
   8   0   4      186.26      232.40      9.02 o 
   9   0   4       12.83       16.68      6.13 o 
  10   0   4       64.24       47.49      4.40 o 
 -14   1   4       64.95       65.84      4.40 o 
 -13   1   4        7.11        7.98      2.18 o 
 -12   1   4       25.83       34.20      4.18 o 
 -11   1   4      101.58      140.37      6.74 o 
 -10   1   4      155.12      177.40     16.83 o 
  -9   1   4        4.07        5.20      2.13 o 
  -8   1   4      474.45      499.34     19.72 o 
  -6   1   4       25.11       15.84      2.31 o 
  -5   1   4      950.65      718.21    175.95 o 
  -4   1   4        1.56        1.56      0.94 o 
  -3   1   4       42.67       37.07      3.09 o 
  -2   1   4      623.04      580.95     17.97 o 
  -1   1   4      450.53      447.67     31.64 o 
   0   1   4       16.42       36.82      4.66 o 
   1   1   4        9.06       10.01      4.09 o 
   4   1   4       30.57       35.36      2.40 o 
   5   1   4      582.18      649.14     15.56 o 
   6   1   4     1107.11     1417.05     42.44 o 
   7   1   4        0.92        2.70      1.76 o 
   8   1   4      899.41      980.98     27.25 o 
   9   1   4      112.22      109.58      4.64 o 
  10   1   4       30.55       27.90      2.68 o 
  11   1   4        7.96       -0.14      3.53 o 
 -14   2   4       43.85       42.16      5.25 o 
 -13   2   4       60.28       66.54      8.94 o 
 -12   2   4        6.33        4.53      2.46 o 
 -11   2   4       25.50       31.94      2.81 o 
 -10   2   4      122.23      136.87     11.84 o 
  -9   2   4       29.32       46.22      3.26 o 
  -8   2   4      215.72      243.92     12.54 o 
  -7   2   4      132.66      137.16      8.48 o 
  -5   2   4       69.69       56.26      3.24 o 
  -4   2   4      279.32      283.39      8.39 o 
  -3   2   4      422.96      412.41     18.98 o 
  -2   2   4      570.99      519.96     19.11 o 
  -1   2   4      826.45      785.28     41.60 o 
   0   2   4      679.73      598.95     31.19 o 
   1   2   4     1362.31     1136.82     71.09 o 
   3   2   4       86.80      142.82      7.49 o 
   4   2   4     1015.71     1170.99     34.01 o 
   5   2   4      251.66      319.75     10.41 o 
   6   2   4      783.88      938.12     56.28 o 
   7   2   4       12.82       15.43      2.00 o 
   8   2   4       26.60       32.06      3.38 o 
   9   2   4       16.52       19.58      2.44 o 
  10   2   4       22.48       17.12      3.13 o 
 -14   3   4       16.61       12.37      3.24 o 
 -13   3   4       11.25        7.63      2.85 o 
 -12   3   4       13.56       21.73      3.05 o 
 -11   3   4        0.61        1.49      2.13 o 
 -10   3   4       74.55       94.66      9.41 o 
  -9   3   4       74.39      111.05     12.06 o 
  -8   3   4       27.40       37.17      3.77 o 
  -7   3   4       82.34       80.27      4.33 o 
  -6   3   4      179.73      184.41      8.28 o 
  -4   3   4      150.39      107.00      9.20 o 
  -3   3   4     3326.86     3372.68    120.92 o 
  -2   3   4     1205.09     1057.34     56.47 o 
  -1   3   4      270.37      171.84     13.07 o 
   0   3   4      462.72      357.69     17.33 o 
   3   3   4      191.96      255.71      6.40 o 
   4   3   4      390.06      453.24     30.30 o 
   5   3   4      824.37     1043.25     79.28 o 
   6   3   4       21.17       27.16      2.67 o 
   7   3   4       31.29       31.11      2.98 o 
   8   3   4      204.30      236.10     18.70 o 
   9   3   4      100.23       88.45      5.84 o 
  10   3   4       12.62       12.93      6.63 o 
 -14   4   4       17.22        7.62      3.10 o 
 -13   4   4       33.88       32.33      5.41 o 
 -12   4   4      265.66      281.19     44.34 o 
 -11   4   4        3.20        4.82      2.28 o 
 -10   4   4       15.80       17.79      3.01 o 
  -9   4   4      112.41      124.56     19.30 o 
  -8   4   4      156.63      145.99      7.30 o 
  -7   4   4       66.45       60.73      3.65 o 
  -6   4   4     1600.15     1655.26     36.06 o 
  -5   4   4     2075.39     1971.51     40.77 o 
   1   4   4      390.52      387.95     10.35 o 
   2   4   4      206.41      226.51      6.10 o 
   3   4   4      705.68      826.23     15.76 o 
   4   4   4      243.94      289.91     25.09 o 
   5   4   4      397.45      473.47     37.83 o 
   6   4   4      142.72      197.07     16.86 o 
   7   4   4      164.89      205.26     37.19 o 
   8   4   4      222.95      229.22     31.08 o 
   9   4   4       44.10       39.70      9.10 o 
  10   4   4        2.05        0.27      4.16 o 
 -13   5   4        0.04       -0.88      2.33 o 
 -12   5   4       12.02        5.53      2.08 o 
 -11   5   4      232.75      247.28     41.43 o 
 -10   5   4       15.15       24.11      3.62 o 
  -9   5   4      452.67      442.39     12.61 o 
  -8   5   4       80.24       89.37      5.34 o 
  -7   5   4       31.43       27.89      3.67 o 
  -6   5   4      403.53      389.18     16.42 o 
  -5   5   4      216.96      211.55      7.51 o 
  -4   5   4       45.44       54.47      8.81 o 
  -3   5   4      145.10      149.82      6.04 o 
  -2   5   4       40.01       43.67      3.49 o 
  -1   5   4        9.89       12.60      2.23 o 
   0   5   4      106.35      136.82      6.99 o 
   1   5   4      244.84      318.78      9.26 o 
   2   5   4       11.12       14.35      7.12 o 
   3   5   4      218.60      264.20      9.27 o 
   4   5   4      350.51      413.30     39.05 o 
   5   5   4      139.76      152.61     21.30 o 
   6   5   4      223.05      243.08     38.95 o 
   7   5   4       46.32       39.43     12.84 o 
   8   5   4        0.36        0.63      1.82 o 
   9   5   4       14.45       13.16      2.50 o 
 -12   6   4        0.14        1.82      2.17 o 
 -11   6   4        1.02        0.73      2.32 o 
 -10   6   4        0.29       -1.90      1.95 o 
  -9   6   4       46.15       37.84      3.63 o 
  -8   6   4     1596.75     1509.74     33.05 o 
  -7   6   4     2168.60     2087.39     44.02 o 
  -6   6   4       47.99       48.63      4.19 o 
  -5   6   4       57.62       72.29      4.64 o 
  -4   6   4      183.90      178.12      6.90 o 
  -3   6   4      132.27      128.34      5.85 o 
  -2   6   4      428.12      420.87     12.15 o 
  -1   6   4     2056.71     2255.28     46.80 o 
   0   6   4     2203.94     2402.20     54.42 o 
   1   6   4      138.32      129.24      7.14 o 
   2   6   4      133.33      134.20      7.91 o 
   3   6   4      102.43      141.56      6.27 o 
   4   6   4      876.34      901.07    162.10 o 
   5   6   4      389.03      416.56     71.25 o 
   6   6   4        1.40        4.94      1.95 o 
   7   6   4       48.43       56.72     20.18 o 
   8   6   4      158.54      143.81     27.40 o 
   9   6   4       22.75       16.93      3.95 o 
 -12   7   4        0.60        3.79      1.82 o 
 -11   7   4        0.09       -0.12      2.04 o 
 -10   7   4      122.18       93.40      5.14 o 
  -9   7   4       12.73       10.30      2.37 o 
  -8   7   4       47.80       38.28      3.55 o 
  -7   7   4      362.75      323.12     10.07 o 
  -6   7   4       12.56       22.02      3.53 o 
  -5   7   4        3.23        0.88      3.95 o 
  -4   7   4        1.72        2.33      3.45 o 
  -3   7   4      183.86      180.79      7.43 o 
  -2   7   4        8.96        8.01      3.31 o 
  -1   7   4        0.28       -1.19      2.43 o 
   0   7   4      147.35      197.36      7.63 o 
   1   7   4       36.06       39.53      3.83 o 
   2   7   4       93.53      106.02      5.69 o 
   3   7   4        0.07       -1.26      2.34 o 
   4   7   4      196.23      230.75      8.25 o 
   5   7   4       48.93       58.70     11.04 o 
   6   7   4        0.03        0.09      1.73 o 
   7   7   4        2.69        3.75      2.03 o 
   8   7   4        6.73        4.65      3.67 o 
 -11   8   4       13.64       16.09      3.81 o 
 -10   8   4        1.28        2.82      3.81 o 
  -9   8   4        5.93        5.63      4.79 o 
  -8   8   4       25.86       21.29      2.99 o 
  -7   8   4      107.11       84.20      4.74 o 
  -6   8   4       41.00       48.53      4.10 o 
  -5   8   4      180.82      215.68     11.17 o 
  -4   8   4      177.63      183.85      7.58 o 
  -3   8   4       15.82       28.44      3.82 o 
  -2   8   4       35.38       39.36      4.94 o 
  -1   8   4       21.86       26.97      5.29 o 
   0   8   4       71.62       83.67      5.48 o 
   1   8   4       31.17       37.42      3.89 o 
   2   8   4        2.34        1.04      2.33 o 
   3   8   4      138.65      156.29      6.72 o 
   4   8   4       37.67       37.87      3.68 o 
   5   8   4       89.22       88.59      4.99 o 
   6   8   4        1.32        1.14      1.76 o 
   7   8   4        0.78        0.71      2.96 o 
  -9   9   4       47.60       33.28      4.94 o 
  -8   9   4        9.55       10.70      2.27 o 
  -7   9   4       67.66       56.80      4.19 o 
  -6   9   4       74.84       60.52      4.49 o 
  -5   9   4       64.54       65.06      6.99 o 
  -4   9   4       50.99       67.24      5.34 o 
  -3   9   4      141.79      159.69      7.26 o 
  -2   9   4        0.03        3.70      2.81 o 
  -1   9   4       25.70       28.26      3.63 o 
   0   9   4       56.64       74.98      5.49 o 
   1   9   4       91.57      102.70      5.57 o 
   2   9   4        1.90        6.23      2.61 o 
   3   9   4       15.26        8.88      2.67 o 
   4   9   4      152.51      159.30      5.79 o 
   5   9   4       13.21       11.14      2.82 o 
  -7  10   4       30.89       28.08      4.37 o 
  -6  10   4        0.97        3.36      2.37 o 
  -5  10   4        1.01        3.78      2.51 o 
  -4  10   4       78.60       89.35      5.37 o 
  -3  10   4      140.51      138.84      6.08 o 
  -2  10   4       52.96       57.90      6.14 o 
  -1  10   4       57.91       61.11      4.51 o 
   0  10   4      170.39      180.74      8.63 o 
   1  10   4        4.43        3.71      3.10 o 
   2  10   4        4.75        3.77      2.30 o 
   3  10   4       51.88       47.14      5.36 o 
  -3  11   4       55.88       46.58      5.79 o 
  -2  11   4       29.46       19.19      3.95 o 
  -1  11   4       14.77        8.32      3.67 o 
 -15   1   5       23.65       18.74      7.62 o 
 -14   1   5        1.26       -0.38      2.48 o 
 -13   1   5       15.44       14.51      2.50 o 
 -12   1   5       29.47       37.87      4.28 o 
 -11   1   5        5.79        6.69      3.11 o 
 -10   1   5       68.98       65.00      5.21 o 
  -9   1   5        9.75       10.95      2.89 o 
  -8   1   5      133.18      102.78      7.78 o 
  -6   1   5     2024.03       29.38      5.02 o 
  -5   1   5       66.78       52.57      2.83 o 
  -4   1   5      327.11      336.14      9.67 o 
  -3   1   5        1.09        0.77      1.36 o 
  -2   1   5        3.34        4.38      2.10 o 
  -1   1   5       46.38       38.84      3.76 o 
   0   1   5     1997.83     1716.22     89.39 o 
   2   1   5     3368.91     3765.63    106.58 o 
   3   1   5      603.49      781.00     19.63 o 
   4   1   5      747.38      836.67     19.37 o 
   5   1   5        6.94       28.82     11.35 o 
   6   1   5      252.12      320.65     10.21 o 
   7   1   5     1626.13     1859.64     28.82 o 
   8   1   5        0.45       -0.96      2.20 o 
   9   1   5      195.55      159.79      6.53 o 
  10   1   5      112.71       82.95      6.22 o 
 -15   2   5       13.89       19.61      3.95 o 
 -14   2   5      128.49      127.91      8.62 o 
 -13   2   5        0.22        2.59      2.48 o 
 -12   2   5       64.67       76.34      6.98 o 
 -11   2   5       12.46       14.90      2.65 o 
 -10   2   5       84.06       91.38      5.69 o 
  -9   2   5      237.87      238.43     13.23 o 
  -8   2   5       29.95       36.43      2.87 o 
  -7   2   5     1049.04     1059.99     33.57 o 
  -5   2   5     1335.49     1132.64     42.90 o 
  -4   2   5     1369.89     1116.76     42.15 o 
  -3   2   5      894.04      789.37     55.60 o 
  -2   2   5     1269.43     1066.37     41.18 o 
  -1   2   5      759.48      598.40     23.90 o 
   0   2   5      134.26       96.60      6.51 o 
   2   2   5      266.20      281.20     11.20 o 
   3   2   5      265.09      274.03      7.25 o 
   4   2   5     3065.77     3783.16     53.87 o 
   5   2   5     1449.87     1834.49     58.15 o 
   6   2   5     1425.12     1707.87     89.56 o 
   7   2   5       78.73       83.17      4.03 o 
   8   2   5       22.95       26.80      2.80 o 
   9   2   5        7.11        7.50      2.52 o 
  10   2   5       45.04       33.45      3.95 o 
 -14   3   5        1.68        3.25      6.13 o 
 -13   3   5       10.34        9.66      2.68 o 
 -12   3   5        2.22        3.61      2.03 o 
 -11   3   5      279.08      300.88     25.27 o 
 -10   3   5     1013.61     1141.65     73.57 o 
  -9   3   5      210.02      233.56      7.18 o 
  -8   3   5       21.22       20.81      2.73 o 
  -7   3   5       27.10       19.16      2.63 o 
  -6   3   5        2.01       -0.68      2.14 o 
  -3   3   5      751.15      636.07     36.32 o 
  -2   3   5     1031.44      760.94     42.77 o 
   0   3   5      169.04       52.65      6.23 o 
   1   3   5       16.26       19.87      2.69 o 
   2   3   5      373.48      471.25     24.38 o 
   3   3   5        1.86        5.10      1.66 o 
   4   3   5        2.76        6.96      2.42 o 
   5   3   5       25.71       32.98      2.45 o 
   6   3   5      177.28      217.66     13.11 o 
   7   3   5        8.97       11.68      2.21 o 
   8   3   5        1.03       -1.00      2.10 o 
   9   3   5       64.98       45.02      4.94 o 
 -14   4   5        1.66       -0.99      2.96 o 
 -13   4   5       10.36        9.31      4.37 o 
 -12   4   5        2.69        1.13      2.38 o 
 -11   4   5        2.25        1.42      2.56 o 
 -10   4   5        2.01        1.62      3.11 o 
  -9   4   5      218.57      242.78      7.35 o 
  -8   4   5      312.49      357.35      9.96 o 
  -7   4   5      135.92      119.86      4.82 o 
  -6   4   5       49.50       58.68      3.60 o 
  -5   4   5        8.48        6.24      2.06 o 
  -4   4   5       37.48       64.48      3.39 o 
  -3   4   5      107.05      108.12      6.93 o 
  -2   4   5      253.54      261.59     11.20 o 
  -1   4   5     1118.42     1040.78     18.61 o 
   0   4   5      555.92      536.46     10.84 o 
   1   4   5       18.15       20.62      3.13 o 
   2   4   5      615.36      713.98     14.03 o 
   3   4   5      477.95      531.43     41.35 o 
   4   4   5        8.19        9.02      2.50 o 
   5   4   5       29.07       40.45      4.19 o 
   6   4   5       99.43      111.23     10.97 o 
   7   4   5      250.03      278.70     26.83 o 
   8   4   5      440.51      460.55     50.40 o 
   9   4   5      347.68      239.33     10.93 o 
 -13   5   5       14.85       12.84      3.67 o 
 -12   5   5       67.77       57.73      4.44 o 
 -11   5   5       34.63       33.17      4.30 o 
 -10   5   5      190.72      156.66      6.02 o 
  -9   5   5        5.50        8.67      2.84 o 
  -8   5   5      190.42      164.23      7.27 o 
  -7   5   5       12.88        8.70      2.33 o 
  -6   5   5        5.79        4.01      2.26 o 
  -5   5   5      373.03      428.56      9.64 o 
  -4   5   5       55.53       68.65      3.91 o 
  -3   5   5      293.68      266.42      7.91 o 
  -2   5   5       54.44       58.47      8.33 o 
  -1   5   5       34.62       35.22      2.74 o 
   0   5   5        3.90        5.71      1.76 o 
   1   5   5       22.09       26.49      2.49 o 
   2   5   5       52.51       68.56      5.88 o 
   3   5   5        3.49        5.16      2.34 o 
   4   5   5       12.37       12.64      2.14 o 
   5   5   5        3.41        6.04      1.98 o 
   6   5   5        3.54        4.87      2.28 o 
   7   5   5       75.26       71.32      8.06 o 
   8   5   5       10.58        8.69      2.16 o 
 -13   6   5        5.76        3.10      2.54 o 
 -12   6   5        3.84        2.73      2.06 o 
 -11   6   5        8.40        6.44      3.74 o 
 -10   6   5        1.41        3.99      2.34 o 
  -9   6   5       56.16       44.90      8.54 o 
  -8   6   5      113.29       96.81      5.59 o 
  -7   6   5       77.70       76.68      5.22 o 
  -6   6   5        7.44       16.77     10.08 o 
  -5   6   5       74.32       76.35      5.72 o 
  -4   6   5      329.01      368.75     13.83 o 
  -3   6   5        0.74        5.21      2.67 o 
  -2   6   5      326.01      345.45     10.52 o 
  -1   6   5      622.36      774.64     18.69 o 
   0   6   5      892.96      931.63     35.24 o 
   1   6   5      117.32      156.57      9.47 o 
   2   6   5      449.31      540.53     14.46 o 
   3   6   5        3.52       11.70      2.94 o 
   4   6   5        6.67       13.83      2.81 o 
   5   6   5       34.71       32.77      2.83 o 
   6   6   5       22.14       24.13      3.03 o 
   7   6   5       94.26       78.58      6.58 o 
   8   6   5        4.61        6.61      2.99 o 
 -12   7   5        0.50        2.76      2.33 o 
 -11   7   5        0.07        0.54      2.75 o 
 -10   7   5        2.94        2.60      2.96 o 
  -9   7   5        1.43        2.84      2.09 o 
  -8   7   5       10.70       10.38      2.83 o 
  -7   7   5        9.57        4.13      2.54 o 
  -6   7   5       60.60       57.39      4.53 o 
  -5   7   5       72.10       72.61      5.29 o 
  -4   7   5       87.67      102.78      6.03 o 
  -3   7   5      400.23      438.21     12.71 o 
  -2   7   5      535.71      651.44     17.06 o 
  -1   7   5        0.26        0.65      2.53 o 
   0   7   5        1.58        4.47      4.30 o 
   1   7   5       85.07      102.22      7.13 o 
   2   7   5       95.99      127.41      6.34 o 
   3   7   5       79.21       90.68      5.59 o 
   4   7   5      104.00      111.69      6.04 o 
   5   7   5       21.72       26.38      2.84 o 
   6   7   5      160.20      189.90      6.44 o 
   7   7   5       22.31       26.29      4.73 o 
 -11   8   5        5.70        2.97      2.17 o 
 -10   8   5       29.83       24.68      2.93 o 
  -9   8   5      372.12      299.63      9.16 o 
  -8   8   5        2.12       -2.09      2.09 o 
  -7   8   5      209.76      187.65      7.31 o 
  -6   8   5       41.96       37.92      3.89 o 
  -5   8   5      135.67      154.32      8.55 o 
  -4   8   5      128.20      141.05      6.87 o 
  -3   8   5      329.17      388.55     12.14 o 
  -2   8   5      872.29     1020.72     24.28 o 
  -1   8   5      352.07      405.50     12.29 o 
   0   8   5       15.86       13.74      3.11 o 
   1   8   5       74.61      103.36      5.67 o 
   2   8   5      370.05      499.67     13.69 o 
   3   8   5     1085.54     1348.77     29.79 o 
   4   8   5       53.99       73.48      8.68 o 
   5   8   5        1.94        0.99      2.19 o 
   6   8   5       77.67       77.39      5.65 o 
  -9   9   5        3.62       -0.81      2.75 o 
  -8   9   5      106.94       81.13      4.83 o 
  -7   9   5        4.38        7.20      4.37 o 
  -6   9   5      184.59      194.53      7.31 o 
  -5   9   5        3.35        9.41      2.83 o 
  -4   9   5       58.69       59.56      5.29 o 
  -3   9   5      125.88      139.67      6.61 o 
  -2   9   5       40.81       52.06      6.70 o 
  -1   9   5        2.36        5.38      2.75 o 
   0   9   5        0.10        2.08      2.96 o 
   1   9   5       16.19       24.25      3.45 o 
   2   9   5      217.55      240.70      9.41 o 
   3   9   5       37.54       42.92      3.49 o 
   4   9   5        0.10       -2.33      2.68 o 
   5   9   5        0.84        2.68      2.68 o 
  -7  10   5        2.24        3.93      2.16 o 
  -6  10   5       23.70       23.01      2.68 o 
  -5  10   5       43.65       35.94      3.35 o 
  -4  10   5       15.44       12.79      2.64 o 
  -3  10   5        7.11        7.72      2.68 o 
  -2  10   5       54.43       61.90      4.58 o 
  -1  10   5      201.51      222.06      7.43 o 
   0  10   5       81.29       93.94      4.98 o 
   1  10   5        1.68       -1.10      2.17 o 
   2  10   5        0.85        5.15      2.39 o 
 -15   0   6       79.49       84.74      6.92 o 
 -14   0   6      222.69      258.35     12.17 o 
 -13   0   6      111.13      126.01      9.47 o 
 -12   0   6        5.24        3.24      5.08 o 
 -11   0   6        1.45        3.81      5.22 o 
  -4   0   6      333.37      288.50     17.63 o 
  -3   0   6      778.47      792.51     43.14 o 
  -2   0   6      876.99      984.05     53.18 o 
  -1   0   6     2201.64     2087.79    108.20 o 
   1   0   6      339.23      318.30     11.50 o 
   2   0   6      220.75      248.42      9.77 o 
   3   0   6     1650.49     1853.11     54.94 o 
   4   0   6      225.04      245.20     11.04 o 
   5   0   6      932.15     1084.43     35.24 o 
   6   0   6        2.12        1.83      3.10 o 
   7   0   6      235.98      217.87     10.76 o 
   8   0   6       21.74       19.18      3.81 o 
   9   0   6      337.87      258.42     11.64 o 
 -15   1   6       15.94       15.71      2.89 o 
 -14   1   6        0.11        0.10      3.07 o 
 -13   1   6       81.51       92.78      6.04 o 
 -12   1   6      100.62      116.25      6.99 o 
 -11   1   6      759.46      768.67     27.99 o 
 -10   1   6       54.82       61.40      7.06 o 
  -7   1   6      631.23      528.58     18.14 o 
  -5   1   6     3891.02     3109.56    157.63 o 
  -4   1   6     2733.22     2555.61     92.22 o 
  -3   1   6      444.26      359.72     22.38 o 
  -2   1   6      704.21      562.52     32.85 o 
  -1   1   6      799.58      628.51     36.79 o 
   0   1   6      164.35       97.66     11.61 o 
   1   1   6      662.73      604.39     19.73 o 
   2   1   6      271.46      262.43      7.42 o 
   3   1   6       24.47       22.04      2.54 o 
   4   1   6      149.78      155.09      6.14 o 
   5   1   6        4.45        6.24      2.54 o 
   6   1   6       32.02       26.82      3.37 o 
   7   1   6      310.04      301.98     15.45 o 
   8   1   6      243.68      223.18     14.30 o 
   9   1   6       92.73       72.33      4.40 o 
 -15   2   6        5.67        7.76      3.53 o 
 -14   2   6        9.07       13.12      3.95 o 
 -13   2   6      116.92      115.35     12.86 o 
 -12   2   6       19.76       20.19      3.37 o 
 -11   2   6       25.76       29.67      3.77 o 
 -10   2   6      100.28       97.27     10.52 o 
  -9   2   6      122.31      115.99      6.20 o 
  -8   2   6      273.96      264.35     12.05 o 
  -7   2   6        0.03        6.06      2.82 o 
  -6   2   6      961.16     1024.96     31.80 o 
  -5   2   6      861.82      774.29     43.26 o 
  -4   2   6      512.05      412.57     29.47 o 
  -3   2   6     2342.65     1978.66    102.89 o 
  -2   2   6       24.75       20.60      7.05 o 
  -1   2   6       46.04       40.20      5.52 o 
   0   2   6       54.06       66.77      5.22 o 
   1   2   6      335.96      303.55     11.64 o 
   2   2   6        9.72       17.88      5.73 o 
   3   2   6        3.87        5.72      1.83 o 
   4   2   6        8.95        7.59      2.31 o 
   5   2   6        8.62       15.74      2.68 o 
   6   2   6       36.77       37.26      5.42 o 
   7   2   6      116.06      123.42      5.09 o 
   8   2   6       64.14       52.84      4.43 o 
   9   2   6        2.88        1.65      2.81 o 
 -14   3   6       99.48       91.12      7.49 o 
 -13   3   6       56.59       55.88      6.07 o 
 -12   3   6      230.50      206.01     17.41 o 
 -11   3   6      657.53      595.32     20.60 o 
 -10   3   6       35.35       32.49      3.32 o 
  -9   3   6       16.52       19.41      2.87 o 
  -8   3   6       12.44       17.86      2.68 o 
  -7   3   6      188.57      182.76      6.95 o 
  -6   3   6       55.61       67.28      4.32 o 
  -5   3   6      238.94      228.59     10.20 o 
  -4   3   6       37.21       51.79      4.80 o 
  -3   3   6      224.33      207.74      9.07 o 
  -2   3   6        6.09        4.94      2.40 o 
  -1   3   6       14.57       23.27      3.24 o 
   0   3   6     1791.35     2012.63     34.05 o 
   1   3   6      302.92      335.80      8.00 o 
   2   3   6       46.63       54.53      3.38 o 
   3   3   6      533.02      641.01     19.53 o 
   4   3   6       94.78       96.08      7.14 o 
   5   3   6      126.67      143.94      4.82 o 
   6   3   6       19.40       23.49      2.48 o 
   7   3   6       43.32       45.05      3.38 o 
   8   3   6       50.15       49.42     11.50 o 
   9   3   6      233.24      174.70      8.93 o 
 -14   4   6       24.78       11.43      3.67 o 
 -13   4   6       51.35       37.91      3.63 o 
 -12   4   6      116.14       96.76      5.14 o 
 -11   4   6       25.92       21.52      3.44 o 
 -10   4   6      378.04      364.42      9.51 o 
  -9   4   6       73.57       78.34      4.76 o 
  -8   4   6       19.33       26.23      2.89 o 
  -7   4   6        2.27        2.47      2.18 o 
  -6   4   6       35.29       46.17      3.10 o 
  -5   4   6       27.27       45.01      4.06 o 
  -4   4   6      140.42      117.45      4.56 o 
  -3   4   6     1729.40     1742.08     29.84 o 
  -2   4   6      554.54      572.25     11.46 o 
  -1   4   6       35.25       48.24      3.08 o 
   0   4   6      202.81      234.66      6.34 o 
   1   4   6      169.06      188.57      5.68 o 
   2   4   6       24.58       37.38      4.79 o 
   3   4   6      738.41      841.82     59.89 o 
   4   4   6      455.69      518.06     28.45 o 
   5   4   6      440.24      487.73     30.77 o 
   6   4   6       22.49       25.79      2.49 o 
   7   4   6       18.71       16.41      2.57 o 
   8   4   6       15.57       11.14      3.81 o 
 -13   5   6       14.07       11.57      4.09 o 
 -12   5   6       45.99       41.62      3.73 o 
 -11   5   6       46.53       36.44      6.36 o 
 -10   5   6        7.76        8.49      2.74 o 
  -9   5   6       53.94       59.10      4.36 o 
  -8   5   6      144.53      126.80      5.32 o 
  -7   5   6      395.76      420.89     11.87 o 
  -6   5   6       77.86       85.58      4.79 o 
  -5   5   6      626.00      641.21     13.34 o 
  -4   5   6      575.98      604.97     12.64 o 
  -3   5   6      494.70      515.77     11.06 o 
  -2   5   6       16.06       12.30      2.67 o 
  -1   5   6        1.44        4.00      1.95 o 
   0   5   6     1006.49     1098.30     20.27 o 
   1   5   6      868.34      982.53     18.60 o 
   2   5   6      365.78      380.51      9.17 o 
   3   5   6      546.13      616.73     13.04 o 
   4   5   6      561.42      621.06     51.12 o 
   5   5   6      580.93      611.17     59.45 o 
   6   5   6       86.06       88.29      8.46 o 
   7   5   6       47.80       39.60      6.17 o 
 -13   6   6        1.79        0.56      2.54 o 
 -12   6   6        5.38        4.81      2.61 o 
 -11   6   6        5.15        4.52      2.50 o 
 -10   6   6        3.22        3.33      3.95 o 
  -9   6   6      232.23      217.73      8.20 o 
  -8   6   6       27.92       32.03      3.69 o 
  -7   6   6      417.56      412.63     12.19 o 
  -6   6   6       20.70       23.51      2.94 o 
  -5   6   6       84.70      101.56      5.02 o 
  -4   6   6       24.04       37.01      3.29 o 
  -3   6   6      110.99      123.79      5.43 o 
  -2   6   6      114.50      125.85      5.08 o 
  -1   6   6        3.73        2.77      2.19 o 
   0   6   6        2.15        0.26      2.23 o 
   1   6   6      613.07      728.91     18.23 o 
   2   6   6      325.05      372.53     11.28 o 
   3   6   6       27.79       35.03      3.74 o 
   4   6   6        0.29        3.89      2.77 o 
   5   6   6      160.05      174.03     10.32 o 
   6   6   6       79.62       73.96      6.10 o 
   7   6   6      130.77      132.60      7.21 o 
 -12   7   6        4.80        1.83      2.96 o 
 -11   7   6       47.50       45.17      6.21 o 
 -10   7   6       43.70       44.61      3.89 o 
  -9   7   6        0.09       -0.38      2.96 o 
  -8   7   6      146.81      163.62      6.99 o 
  -7   7   6        0.52       -1.00      2.69 o 
  -6   7   6       14.89       19.17      3.29 o 
  -5   7   6       15.20       19.26      3.15 o 
  -4   7   6       56.59       65.15      7.13 o 
  -3   7   6       81.52       92.92      6.33 o 
  -2   7   6        0.72       -0.39      2.97 o 
  -1   7   6      172.39      218.93      8.55 o 
   0   7   6       42.50       45.50      4.32 o 
   1   7   6      393.13      428.31     12.53 o 
   2   7   6       25.28       33.94      3.84 o 
   3   7   6        0.65        0.87      3.88 o 
   4   7   6      116.16      128.07      5.89 o 
   5   7   6       38.26       46.03      3.83 o 
   6   7   6      106.49      100.46      6.50 o 
 -11   8   6        5.66       10.15      2.96 o 
 -10   8   6      131.59      111.77      5.27 o 
  -9   8   6       13.58       15.60      2.57 o 
  -8   8   6        8.49       12.38      3.88 o 
  -7   8   6       40.72       53.80      4.28 o 
  -6   8   6       26.06       34.32      3.76 o 
  -5   8   6       30.37       34.86      3.63 o 
  -4   8   6       35.13       45.72      4.32 o 
  -3   8   6       13.60       16.80      4.44 o 
  -2   8   6        0.01        2.11      4.44 o 
  -1   8   6        1.00        0.23      2.53 o 
   0   8   6        0.85        4.45      2.89 o 
   1   8   6       22.22       34.77      3.69 o 
   2   8   6        0.10        2.48      2.96 o 
   3   8   6        8.24        7.64      3.53 o 
   4   8   6       76.73       76.52      4.19 o 
   5   8   6       10.35        9.17      2.68 o 
  -9   9   6      108.68      100.38      4.93 o 
  -8   9   6       19.25       13.53      2.74 o 
  -7   9   6       30.81       34.99      3.35 o 
  -6   9   6       34.59       30.65      3.53 o 
  -5   9   6        0.90        0.28      2.39 o 
  -4   9   6       62.43       58.40      4.52 o 
  -3   9   6      129.79      156.03      7.13 o 
  -2   9   6        1.68        8.91      3.95 o 
  -1   9   6       62.58       88.52      5.44 o 
   0   9   6       83.53       99.44      6.50 o 
   1   9   6       24.57       35.38      3.59 o 
   2   9   6        0.63        1.53      2.19 o 
   3   9   6        1.69        1.50      2.14 o 
  -7  10   6        1.19        8.74      3.53 o 
  -6  10   6        0.98        0.85      2.39 o 
  -5  10   6        4.19        5.09      2.33 o 
  -4  10   6        7.60       14.33      4.30 o 
  -3  10   6       91.53       80.95      4.74 o 
  -2  10   6       49.53       49.23      4.22 o 
  -1  10   6       27.66       34.23      3.17 o 
   0  10   6        0.06        0.92      2.27 o 
   1  10   6       47.71       56.88      3.93 o 
 -15   1   7      121.80      154.73     13.07 o 
 -14   1   7       22.01       21.87      2.89 o 
 -13   1   7      755.35      802.30     27.56 o 
 -12   1   7      397.25      437.19     17.74 o 
 -11   1   7        1.77        5.36      3.38 o 
 -10   1   7       49.65       51.23      5.93 o 
  -9   1   7      463.57      456.85     17.35 o 
  -8   1   7      296.24      310.68     12.62 o 
  -7   1   7       19.27       20.45      3.53 o 
  -6   1   7     1853.03     1839.73     54.02 o 
  -1   1   7     1443.16     1415.72     42.27 o 
   0   1   7      239.87      269.38      7.79 o 
   1   1   7      102.12       95.22      6.36 o 
   2   1   7       51.59       45.47      3.29 o 
   3   1   7      310.93      315.13     10.28 o 
   4   1   7      335.47      372.73     22.48 o 
   5   1   7      247.88      267.45      9.01 o 
   6   1   7      162.48      158.43      6.73 o 
   7   1   7       23.93       27.77      3.17 o 
   8   1   7       77.64       68.77      4.54 o 
 -15   2   7      129.73      138.00     19.30 o 
 -14   2   7      133.27      163.07      9.61 o 
 -13   2   7      223.76      242.75     11.61 o 
 -12   2   7      101.37       96.19      7.91 o 
 -11   2   7       73.19       77.65      7.62 o 
 -10   2   7        1.09       -3.38      3.38 o 
  -9   2   7       19.95       14.95      3.81 o 
  -8   2   7      217.18      204.15     10.05 o 
  -7   2   7      984.21      958.82     30.61 o 
  -6   2   7      331.32      337.56     12.78 o 
  -5   2   7       66.69       45.89      4.38 o 
  -4   2   7      206.88      172.50      7.79 o 
  -3   2   7       62.68       56.76      4.94 o 
  -2   2   7       24.32       22.71      3.39 o 
  -1   2   7      690.99      606.14     20.16 o 
   0   2   7      283.53      314.21     12.19 o 
   1   2   7       74.94       70.19      3.89 o 
   2   2   7      207.19      203.74     12.60 o 
   3   2   7       11.77       11.58      2.29 o 
   4   2   7      167.00      173.01      6.95 o 
   5   2   7      364.15      362.16     11.92 o 
   6   2   7        3.32        2.47      2.63 o 
   7   2   7        5.53        2.51      3.67 o 
   8   2   7       26.42       21.32      2.99 o 
 -14   3   7       35.28       28.22      4.52 o 
 -13   3   7       17.35       15.80      3.67 o 
 -12   3   7       18.23       18.48      4.65 o 
 -11   3   7       35.98       44.30      6.21 o 
 -10   3   7      417.95      371.47     11.55 o 
  -9   3   7      316.58      270.39     17.58 o 
  -8   3   7      157.02      171.54     13.15 o 
  -7   3   7      315.02      286.18      9.16 o 
  -6   3   7      608.09      598.17     14.93 o 
  -5   3   7      233.14      236.86      7.68 o 
  -4   3   7      281.72      244.04      7.91 o 
  -3   3   7       10.72        5.67      2.34 o 
  -2   3   7       67.83       63.95      6.64 o 
  -1   3   7     2481.81     2491.24     51.44 o 
   0   3   7     1547.87     1631.83     28.34 o 
   1   3   7      604.54      660.30     13.24 o 
   2   3   7     1371.38     1471.66     36.97 o 
   3   3   7      700.23      765.29     13.92 o 
   4   3   7      310.00      335.62      8.61 o 
   5   3   7      179.93      187.27      9.90 o 
   6   3   7      514.86      440.94     20.11 o 
   7   3   7      302.18      250.30     14.32 o 
   8   3   7      176.56      141.09      8.21 o 
 -14   4   7        4.29        4.81      5.15 o 
 -13   4   7        3.37       -0.79      2.79 o 
 -12   4   7        0.58       -2.27      3.07 o 
 -11   4   7      468.08      437.87     12.89 o 
 -10   4   7      453.16      421.96     10.46 o 
  -9   4   7       50.99       53.63      5.12 o 
  -8   4   7        4.52        5.46      2.52 o 
  -7   4   7      360.87      376.72      9.15 o 
  -6   4   7      201.64      199.46      6.18 o 
  -5   4   7       66.69       80.03      4.38 o 
  -4   4   7        5.83        3.26      2.75 o 
  -3   4   7       88.97       89.97      4.93 o 
  -2   4   7     1076.47     1062.45     19.41 o 
  -1   4   7     1245.55     1283.21     36.20 o 
   0   4   7        5.50       13.95      6.05 o 
   1   4   7      158.47      175.13      6.51 o 
   2   4   7       15.84       19.17      3.26 o 
   3   4   7      313.30      338.21     16.60 o 
   4   4   7        0.18        2.64      1.99 o 
   5   4   7      136.22      114.28      5.02 o 
   6   4   7        7.96        9.78      2.65 o 
   7   4   7        8.67        9.37      2.75 o 
 -13   5   7        1.60        3.95      3.38 o 
 -12   5   7        4.26        7.66      6.63 o 
 -11   5   7        1.54       -1.31      2.68 o 
 -10   5   7      155.40      143.52      6.09 o 
  -9   5   7      149.23      158.27      6.38 o 
  -8   5   7      273.20      272.50     10.24 o 
  -7   5   7       37.77       44.65      3.66 o 
  -6   5   7      201.17      227.17      7.11 o 
  -5   5   7       96.02       86.25      4.72 o 
  -4   5   7       12.04       14.09      2.55 o 
  -3   5   7       58.36       63.49      3.90 o 
  -2   5   7      169.58      179.27      6.78 o 
  -1   5   7       32.36       36.17      2.99 o 
   0   5   7      367.26      374.03      9.01 o 
   1   5   7        6.28        6.45      2.65 o 
   2   5   7       81.27       82.28      4.64 o 
   3   5   7      157.16      184.60      6.27 o 
   4   5   7        1.89        1.64      3.48 o 
   5   5   7        9.43        8.44      3.53 o 
   6   5   7        1.52        1.47      2.96 o 
   7   5   7       68.54       58.60      6.07 o 
 -13   6   7        2.21        2.82      2.96 o 
 -12   6   7        2.74        5.55      3.16 o 
 -11   6   7        8.42       15.75      3.23 o 
 -10   6   7       19.53       19.80      3.19 o 
  -9   6   7      390.39      351.37     14.40 o 
  -8   6   7        1.13       -0.99      2.57 o 
  -7   6   7      116.73      127.81      5.75 o 
  -6   6   7       31.47       42.21      3.66 o 
  -5   6   7       85.09       91.14      5.18 o 
  -4   6   7      151.45      182.53      6.53 o 
  -3   6   7       14.07       18.03      2.87 o 
  -2   6   7      178.86      201.66      6.58 o 
  -1   6   7        0.02        2.81      2.36 o 
   0   6   7       14.40       21.57      2.89 o 
   1   6   7       63.83       83.24      4.64 o 
   2   6   7      274.11      302.26      9.77 o 
   3   6   7      168.71      200.32      7.65 o 
   4   6   7        0.83        4.76      2.44 o 
   5   6   7        3.86       10.15      4.09 o 
   6   6   7      127.28      136.98      7.49 o 
 -12   7   7        3.69        2.82      2.68 o 
 -11   7   7        0.39        2.13      2.37 o 
 -10   7   7        3.50        3.79      2.87 o 
  -9   7   7       53.76       49.03      4.32 o 
  -8   7   7      171.78      172.12      9.62 o 
  -7   7   7        1.50        2.76      2.79 o 
  -6   7   7      127.13      124.97      6.59 o 
  -5   7   7      719.60      810.62     20.62 o 
  -4   7   7       78.37       95.53      6.54 o 
  -3   7   7        1.96        6.56      6.98 o 
  -2   7   7       40.07       48.21      4.36 o 
  -1   7   7       75.51       85.84      5.71 o 
   0   7   7      363.89      383.44     11.78 o 
   1   7   7      457.66      541.07     14.81 o 
   2   7   7       31.00       33.38      3.55 o 
   3   7   7      199.18      217.56      8.00 o 
   4   7   7      251.90      260.84      8.21 o 
   5   7   7       41.72       46.43      4.80 o 
 -11   8   7       19.10       15.38      3.39 o 
 -10   8   7       14.91       21.15      2.74 o 
  -9   8   7        5.39        7.50      2.37 o 
  -8   8   7        0.19       -1.64      2.61 o 
  -7   8   7       37.66       43.39      7.62 o 
  -6   8   7      309.69      336.25     10.71 o 
  -5   8   7      102.33      116.25      9.32 o 
  -4   8   7      456.90      495.21     24.01 o 
  -3   8   7       22.38       20.04      3.39 o 
  -2   8   7        0.08        2.31      3.13 o 
  -1   8   7        0.25       -0.26      5.92 o 
   0   8   7       29.68       38.50      3.86 o 
   1   8   7      103.79      138.93      6.19 o 
   2   8   7       42.12       50.92      4.09 o 
   3   8   7        9.47       11.29      2.57 o 
   4   8   7        6.17        7.79      2.20 o 
  -9   9   7        0.13       -2.27      2.30 o 
  -8   9   7       12.85       14.18      2.50 o 
  -7   9   7        0.17        2.44      3.60 o 
  -6   9   7       25.70       35.46      3.57 o 
  -5   9   7      318.16      331.89     11.13 o 
  -4   9   7      199.50      209.63      8.77 o 
  -3   9   7        0.44        0.97      3.03 o 
  -2   9   7       42.48       58.18      4.58 o 
  -1   9   7      111.49      129.62      6.38 o 
   0   9   7       12.52       12.39      3.03 o 
   1   9   7        0.30        1.81      2.27 o 
   2   9   7       97.68      100.30      4.98 o 
  -6  10   7        0.13       -0.90      2.17 o 
  -5  10   7       16.21       10.91      2.54 o 
  -4  10   7       12.50        8.54      2.34 o 
  -3  10   7        3.12        1.13      3.53 o 
  -2  10   7       11.05       12.44      2.67 o 
  -1  10   7        7.41        4.72      3.46 o 
 -15   0   8       36.84       44.73      5.64 o 
 -14   0   8       21.76       23.42      4.37 o 
 -13   0   8      120.95      145.39      9.18 o 
 -12   0   8       75.99       72.85      7.34 o 
 -11   0   8        7.15        6.91      3.81 o 
 -10   0   8      308.58      303.50     13.61 o 
  -9   0   8      775.39      811.36     27.30 o 
  -8   0   8     3241.39     3704.82    106.40 o 
  -7   0   8      701.32      672.73     22.29 o 
  -6   0   8       23.35       15.09      3.24 o 
  -5   0   8       72.28       51.82      4.66 o 
  -4   0   8      867.15      687.29     21.81 o 
  -3   0   8     2157.17     1776.14     51.92 o 
  -2   0   8        7.81       18.76      3.53 o 
  -1   0   8      384.64      351.87     13.21 o 
   0   0   8     2427.33     2515.48     73.05 o 
   1   0   8      349.34      419.43     15.47 o 
   2   0   8      764.41      837.98     27.72 o 
   3   0   8     1200.36     1367.43     43.02 o 
   4   0   8     1056.21     1072.61     35.30 o 
   5   0   8       46.78       48.54      5.64 o 
   6   0   8       96.50      113.98      8.05 o 
   7   0   8       38.81       31.75      4.52 o 
 -15   1   8       55.60       55.14      6.35 o 
 -14   1   8       16.57       27.04      3.24 o 
 -13   1   8       25.20       30.26      4.09 o 
 -12   1   8        0.26       -1.55      2.37 o 
 -11   1   8       51.83       64.19      8.26 o 
 -10   1   8      146.28      157.51      6.60 o 
  -9   1   8       12.23       13.37      2.89 o 
  -8   1   8      249.10      252.30     11.69 o 
  -7   1   8      609.97      658.01     15.48 o 
  -6   1   8      422.66      408.31     14.93 o 
  -5   1   8        0.64        3.38      2.40 o 
  -4   1   8       96.00       82.79      5.51 o 
  -3   1   8      747.80      713.14     22.90 o 
  -2   1   8      248.38      225.01      9.64 o 
  -1   1   8      767.13      790.96     17.91 o 
   0   1   8      278.77      283.20      9.50 o 
   1   1   8       10.42       13.26      2.24 o 
   2   1   8        3.40        0.91      2.17 o 
   3   1   8        2.64        8.60      2.54 o 
   4   1   8      524.87      585.00     15.34 o 
   5   1   8       84.71       79.62      5.79 o 
   6   1   8      189.18      187.01      7.05 o 
   7   1   8       86.04       71.86      4.59 o 
 -15   2   8        0.02        4.72      2.39 o 
 -14   2   8       34.59       46.47      4.12 o 
 -13   2   8       52.03       52.43      6.56 o 
 -12   2   8      266.31      296.73     13.74 o 
 -11   2   8        2.58        3.38      3.53 o 
 -10   2   8        2.65        5.78      3.53 o 
  -9   2   8      150.00      163.29      9.33 o 
  -8   2   8        0.10       -0.14      3.10 o 
  -7   2   8        7.69        9.03      2.82 o 
  -6   2   8      374.18      330.18     13.07 o 
  -5   2   8       27.96       36.12      4.51 o 
  -4   2   8      595.53      580.87     19.83 o 
  -3   2   8       78.73       63.41      5.08 o 
  -2   2   8       37.38       51.50      4.66 o 
  -1   2   8      198.36      196.44      9.34 o 
   0   2   8      624.77      647.58     21.96 o 
   1   2   8       34.09       35.97      3.13 o 
   2   2   8        3.71        6.08      2.40 o 
   3   2   8      465.49      541.69     14.17 o 
   4   2   8      123.12      117.32      5.99 o 
   5   2   8      140.48      138.34      6.19 o 
   6   2   8        7.11        6.33      2.41 o 
   7   2   8        0.17        1.49      2.49 o 
 -14   3   8       16.68       12.86      7.33 o 
 -13   3   8       13.83       17.47      2.78 o 
 -12   3   8       14.71       19.46      4.65 o 
 -11   3   8       81.51       72.43      7.62 o 
 -10   3   8      102.61      110.74      8.47 o 
  -9   3   8        2.76        5.78      3.53 o 
  -8   3   8       53.53       46.86      5.65 o 
  -7   3   8        0.19       -2.68      2.68 o 
  -6   3   8       60.07       59.43      5.93 o 
  -5   3   8       59.21       49.27      5.08 o 
  -4   3   8      287.33      245.12     10.49 o 
  -3   3   8      243.04      201.85      9.35 o 
  -2   3   8      153.61      145.79      7.78 o 
  -1   3   8        1.61        6.35      2.68 o 
   0   3   8       28.01       29.48      4.23 o 
   1   3   8      104.78      109.90      7.35 o 
   2   3   8      371.43      354.85     10.28 o 
   3   3   8      305.03      331.95     18.35 o 
   4   3   8       98.60       67.24      7.77 o 
   5   3   8       14.94       20.22      3.23 o 
   6   3   8       17.86       15.65      2.99 o 
   7   3   8        9.10        7.62      3.81 o 
 -13   4   8       10.01        5.41      2.74 o 
 -12   4   8       10.77        7.17      8.81 o 
 -11   4   8       24.35       21.39      3.74 o 
 -10   4   8       50.90       54.85      5.04 o 
  -9   4   8        8.04       13.79      3.47 o 
  -8   4   8        8.03        3.96      4.39 o 
  -7   4   8       48.65       40.91      4.39 o 
  -6   4   8      202.71      192.43      6.43 o 
  -5   4   8      394.37      419.05     17.24 o 
  -4   4   8      184.37      171.69      5.73 o 
  -3   4   8      460.52      458.97     10.30 o 
  -2   4   8       44.22       45.93      3.16 o 
  -1   4   8      285.45      300.24      7.70 o 
   0   4   8       27.02       23.76      2.72 o 
   1   4   8      680.92      758.94     15.09 o 
   2   4   8       87.84      101.61      8.77 o 
   3   4   8        6.84        5.09      3.22 o 
   4   4   8      265.45      271.98     11.44 o 
   5   4   8       43.67       41.08      3.12 o 
   6   4   8        4.17        1.50      2.57 o 
 -13   5   8        7.20        2.14      4.44 o 
 -12   5   8        3.21        2.69      2.95 o 
 -11   5   8       15.03        8.89      3.49 o 
 -10   5   8       38.58       39.63      3.70 o 
  -9   5   8       51.90       58.01      4.18 o 
  -8   5   8       93.87      119.64      6.15 o 
  -7   5   8       60.72       51.28      3.88 o 
  -6   5   8       42.45       32.18      4.22 o 
  -5   5   8        0.88        1.94      2.51 o 
  -4   5   8       54.50       57.20      4.00 o 
  -3   5   8       14.51       17.62      2.61 o 
  -2   5   8      518.17      508.91     11.35 o 
  -1   5   8      322.45      337.53      8.53 o 
   0   5   8      833.28      859.81     16.84 o 
   1   5   8      374.89      367.62      9.08 o 
   2   5   8      173.82      176.74      6.13 o 
   3   5   8       33.59       28.67      2.76 o 
   4   5   8       67.22       62.27      4.94 o 
   5   5   8      315.13      264.64     11.63 o 
 -12   6   8       32.40       28.64      4.37 o 
 -11   6   8       31.37       34.94      7.27 o 
 -10   6   8        0.49       -2.29      3.02 o 
  -9   6   8        6.01       11.51      2.92 o 
  -8   6   8      406.17      433.17     10.78 o 
  -7   6   8      182.18      189.65     11.17 o 
  -6   6   8       22.71       18.20      3.18 o 
  -5   6   8      125.23      121.57      6.22 o 
  -4   6   8      178.95      204.69      6.90 o 
  -3   6   8      325.90      373.82     11.65 o 
  -2   6   8      878.46     1003.47     19.46 o 
  -1   6   8     1058.50     1239.71     23.05 o 
   0   6   8      333.26      368.20      9.19 o 
   1   6   8      134.93      127.28      7.44 o 
   2   6   8      242.03      247.31     11.76 o 
   3   6   8       29.94       27.50      5.78 o 
   4   6   8       94.95       95.34      7.20 o 
   5   6   8      280.88      259.63     10.78 o 
 -11   7   8        0.94        3.98      2.71 o 
 -10   7   8        0.48       -2.88      2.88 o 
  -9   7   8       35.88       36.60      3.93 o 
  -8   7   8        9.08        6.95      2.84 o 
  -7   7   8        3.46        8.36      3.27 o 
  -6   7   8       53.01       60.36      5.04 o 
  -5   7   8        9.38        8.18      3.59 o 
  -4   7   8       63.92       89.15      6.59 o 
  -3   7   8        4.23        2.90      3.39 o 
  -2   7   8       28.88       36.73      4.18 o 
  -1   7   8       31.30       35.58      4.66 o 
   0   7   8        5.16        4.08      3.19 o 
   1   7   8      567.23      654.23     16.61 o 
   2   7   8       77.88       98.60      6.42 o 
   3   7   8       10.60       15.86      2.83 o 
   4   7   8        0.87        0.71      2.82 o 
 -10   8   8        4.97        2.37      2.41 o 
  -9   8   8        0.86        4.17      2.74 o 
  -8   8   8        0.31        2.14      2.37 o 
  -7   8   8       25.88       23.61      3.13 o 
  -6   8   8       13.06        5.96      2.99 o 
  -5   8   8       18.48       21.95      4.30 o 
  -4   8   8        7.53        7.41      3.29 o 
  -3   8   8        0.00        4.14      2.84 o 
  -2   8   8      131.04      136.29      9.54 o 
  -1   8   8      244.01      276.02      9.46 o 
   0   8   8        2.06        4.84      2.77 o 
   1   8   8       64.44       77.62      5.08 o 
   2   8   8       14.03       18.68      4.37 o 
   3   8   8        9.12       11.42      3.10 o 
  -8   9   8        7.04        2.34      2.30 o 
  -7   9   8        9.31        7.58      2.37 o 
  -6   9   8       54.34       40.97      3.52 o 
  -5   9   8        5.32        4.91      2.49 o 
  -4   9   8       12.83        9.58      2.71 o 
  -3   9   8       83.49       83.08      5.39 o 
  -2   9   8        1.79       -2.77      2.77 o 
  -1   9   8      129.36      134.05      6.02 o 
   0   9   8      108.13      117.48      5.43 o 
   1   9   8      137.20      135.05      7.35 o 
 -15   1   9       51.12       57.49      6.70 o 
 -14   1   9       60.85       71.14      4.37 o 
 -13   1   9        1.51        6.21      2.40 o 
 -12   1   9        0.18       -0.63      2.63 o 
 -11   1   9       24.36       29.05      3.59 o 
 -10   1   9        1.84       -0.68      2.33 o 
  -9   1   9       33.06       32.72      3.62 o 
  -8   1   9        4.95       11.29      4.65 o 
  -7   1   9      266.07      260.25      8.01 o 
  -6   1   9      106.90      106.67      6.64 o 
  -5   1   9       19.64       11.85      3.24 o 
  -4   1   9      118.59      108.67      6.50 o 
  -3   1   9       23.08       24.12      3.81 o 
  -2   1   9      170.22      160.07      5.95 o 
  -1   1   9        1.31        2.48      2.33 o 
   0   1   9      359.20      335.52     11.92 o 
   1   1   9        0.06       -2.01      2.03 o 
   2   1   9       75.53       87.91      5.24 o 
   3   1   9      120.27      121.34      7.77 o 
   4   1   9       65.95       61.77      4.84 o 
   5   1   9        0.99       -0.21      2.49 o 
   6   1   9       36.43       47.85      3.96 o 
 -15   2   9        0.11       -1.83      3.10 o 
 -14   2   9        4.34        8.94      2.59 o 
 -13   2   9      259.63      277.30     43.84 o 
 -12   2   9        0.92        1.34      2.68 o 
 -11   2   9        6.36        5.45      2.94 o 
 -10   2   9      135.77      138.60     28.12 o 
  -9   2   9      541.29      544.78     20.07 o 
  -8   2   9       16.29       13.26      3.67 o 
  -7   2   9       26.25       20.03      3.67 o 
  -6   2   9      387.23      344.91     13.63 o 
  -5   2   9      794.67      809.52     26.61 o 
  -4   2   9     1002.72      886.49     28.43 o 
  -3   2   9        7.24        7.05      2.82 o 
  -2   2   9      236.84      224.16     10.05 o 
  -1   2   9      750.58      758.05     25.43 o 
   0   2   9      704.75      745.49     17.65 o 
   1   2   9      351.76      377.28     14.11 o 
   2   2   9     1387.44     1414.06     31.36 o 
   3   2   9      549.72      565.60     14.94 o 
   4   2   9       66.68       78.18      9.60 o 
   5   2   9       67.72       74.46      4.84 o 
   6   2   9      130.96      111.34      5.34 o 
 -14   3   9        3.30        7.79      2.54 o 
 -13   3   9        1.02       -0.23      4.16 o 
 -12   3   9        3.36        5.24      3.05 o 
 -11   3   9      342.45      328.45     14.89 o 
 -10   3   9      430.71      455.05     18.46 o 
  -9   3   9       45.17       45.58      5.64 o 
  -8   3   9       69.44       60.00      6.07 o 
  -7   3   9       57.72       69.87      6.07 o 
  -6   3   9      149.18      130.63      7.92 o 
  -5   3   9        1.25        0.28      2.54 o 
  -4   3   9      364.65      312.37     12.77 o 
  -3   3   9       32.41       25.54      3.81 o 
  -2   3   9       50.76       53.21      5.08 o 
  -1   3   9       23.28       24.26      3.67 o 
   0   3   9       11.68       16.78      3.67 o 
   1   3   9        0.06       -2.68      2.68 o 
   2   3   9      119.85      104.06      5.49 o 
   3   3   9        0.20       -0.08      2.67 o 
   4   3   9        0.92        1.57      2.53 o 
   5   3   9        2.31       -0.31      2.54 o 
 -14   4   9        0.81        6.20      3.53 o 
 -13   4   9        0.98        4.79      3.53 o 
 -12   4   9        3.57        4.65      4.09 o 
 -11   4   9       25.57       24.26      4.66 o 
 -10   4   9      117.27      121.36      9.18 o 
  -9   4   9      437.31      441.18     17.90 o 
  -8   4   9        4.80        3.67      3.38 o 
  -7   4   9       12.19       17.21      3.95 o 
  -6   4   9      109.26      133.64      8.48 o 
  -5   4   9       48.87       48.97      5.64 o 
  -4   4   9       90.13       91.94      6.92 o 
  -3   4   9     1009.33     1077.07     34.72 o 
  -2   4   9     1650.55     1752.11     37.77 o 
  -1   4   9      482.71      478.48     13.00 o 
   0   4   9        1.20        0.67      2.61 o 
   1   4   9      183.28      171.19     11.17 o 
   2   4   9       41.93       62.70      6.21 o 
   3   4   9      390.47      329.46     13.91 o 
   4   4   9      296.49      245.37     11.20 o 
   5   4   9       73.23       56.48      6.35 o 
 -13   5   9        3.85       -4.09      4.09 o 
 -12   5   9       51.67       35.62      3.84 o 
 -11   5   9       15.50        8.95      4.51 o 
 -10   5   9       43.26       46.15      4.73 o 
  -9   5   9       14.08       15.04      7.97 o 
  -8   5   9        2.80       -2.79      2.79 o 
  -7   5   9       13.22       14.87      3.25 o 
  -6   5   9      156.35      179.80      6.52 o 
  -5   5   9       51.18       64.57      4.34 o 
  -4   5   9        0.05        1.49      3.47 o 
  -3   5   9        1.36        3.76      2.44 o 
  -2   5   9        0.09        3.58      2.39 o 
  -1   5   9      277.35      297.15      8.06 o 
   0   5   9      493.88      500.49     13.76 o 
   1   5   9      323.34      324.95     10.17 o 
   2   5   9      508.72      480.46     13.32 o 
   3   5   9       29.79       27.78      3.81 o 
   4   5   9       12.57       12.41      3.53 o 
 -12   6   9        0.01       -3.53      3.53 o 
 -11   6   9       63.70       42.36      7.13 o 
 -10   6   9        1.29        4.66      3.53 o 
  -9   6   9       34.12       27.12      3.29 o 
  -8   6   9      175.43      169.99      8.20 o 
  -7   6   9       21.86       29.86      5.44 o 
  -6   6   9       99.15       89.37      5.29 o 
  -5   6   9       66.95       69.30      4.59 o 
  -4   6   9        5.88        4.98      2.73 o 
  -3   6   9        7.92       15.11      2.85 o 
  -2   6   9      298.88      316.37      8.61 o 
  -1   6   9      103.91      119.02      6.94 o 
   0   6   9       54.26       53.63      3.81 o 
   1   6   9       15.52        9.66      2.79 o 
   2   6   9        1.93        1.41      3.95 o 
   3   6   9       71.01       82.74      7.06 o 
 -11   7   9        1.82        6.91      3.38 o 
 -10   7   9        0.43       -3.81      3.81 o 
  -9   7   9       30.06       31.66      3.73 o 
  -8   7   9        1.55        3.22      3.74 o 
  -7   7   9      107.13       86.15      6.14 o 
  -6   7   9       35.10       52.86      7.50 o 
  -5   7   9      236.58      246.77      7.87 o 
  -4   7   9       67.15       82.12      5.13 o 
  -3   7   9        7.50        7.93      3.74 o 
  -2   7   9       14.16       25.46      6.42 o 
  -1   7   9      182.11      193.26      8.19 o 
   0   7   9      141.50      141.44      7.02 o 
   1   7   9       20.71       17.95      3.23 o 
   2   7   9      141.82      132.62      8.48 o 
 -10   8   9       66.32       60.01      6.21 o 
  -9   8   9       13.64       11.77      3.12 o 
  -8   8   9        6.78        8.68      3.09 o 
  -7   8   9        4.25        6.39      6.84 o 
  -6   8   9        4.14        6.20      3.04 o 
  -5   8   9       97.65      105.93      6.05 o 
  -4   8   9      141.31      164.43     15.97 o 
  -3   8   9      266.51      318.84     10.32 o 
  -2   8   9       61.94       65.38      5.63 o 
  -1   8   9        6.15        7.49      3.19 o 
   0   8   9        2.96        1.16      3.09 o 
   1   8   9       26.15       31.88      4.94 o 
  -7   9   9        6.59        4.79      2.68 o 
  -6   9   9       28.79       20.15      2.91 o 
  -5   9   9       46.47       48.27      5.36 o 
  -4   9   9        2.24        4.89      2.45 o 
  -3   9   9        4.85        1.86      2.71 o 
  -2   9   9       12.77       12.37      2.97 o 
  -1   9   9       20.86       25.67      3.67 o 
 -15   0  10       97.94       97.91      7.49 o 
 -14   0  10      147.08      161.61      9.33 o 
 -13   0  10      148.15      180.39     10.46 o 
 -12   0  10       24.62       19.18      4.66 o 
 -11   0  10      151.83      175.01     10.46 o 
 -10   0  10       59.59       62.25      7.06 o 
  -9   0  10       11.33       10.30      4.09 o 
  -8   0  10       27.00       33.01      5.08 o 
  -7   0  10        1.59        0.85      3.38 o 
  -6   0  10      390.10      380.21     14.48 o 
  -5   0  10      202.22      175.61      8.77 o 
  -4   0  10     1052.60     1016.53     31.88 o 
  -3   0  10     1633.52     1594.97     48.00 o 
  -2   0  10      658.31      763.69     25.39 o 
  -1   0  10      213.98      285.45     12.31 o 
   0   0  10      570.20      624.54     22.21 o 
   1   0  10     2611.42     2942.64     86.63 o 
   2   0  10      171.86      190.62     10.61 o 
   3   0  10        1.14        1.69      3.81 o 
   4   0  10      140.80      150.55      9.33 o 
   5   0  10       63.51       52.38      6.07 o 
 -15   1  10      105.48      116.02      7.21 o 
 -14   1  10       45.23       54.53      6.56 o 
 -13   1  10        0.77        1.18      2.69 o 
 -12   1  10      216.82      233.01     14.58 o 
 -11   1  10       32.44       35.73      5.29 o 
 -10   1  10       73.54       79.06     10.87 o 
  -9   1  10        3.84        7.01      2.47 o 
  -8   1  10        0.75        3.96      2.34 o 
  -7   1  10       61.91       63.58      4.33 o 
  -6   1  10      407.76      354.47     14.06 o 
  -5   1  10      102.87       85.89      6.22 o 
  -4   1  10      403.64      366.24     14.20 o 
  -3   1  10     1294.82     1317.60     50.68 o 
  -2   1  10        5.39        5.82      2.41 o 
  -1   1  10      206.09      230.33      8.28 o 
   0   1  10     1275.00     1422.56     66.11 o 
   1   1  10      220.74      214.97      7.85 o 
   2   1  10        0.71       -2.44      2.44 o 
   3   1  10      121.29      132.53      6.34 o 
   4   1  10      103.13      104.37      5.54 o 
   5   1  10       62.14       37.89      4.45 o 
 -14   2  10       10.38        6.28      4.58 o 
 -13   2  10       39.14       48.85      4.20 o 
 -12   2  10        1.33        1.56      2.97 o 
 -11   2  10      362.59      423.59     20.78 o 
 -10   2  10       24.79       24.54      4.37 o 
  -9   2  10        6.95        9.17      3.53 o 
  -8   2  10        5.86        3.24      2.82 o 
  -7   2  10        5.01        3.38      2.68 o 
  -6   2  10        0.74        7.61      2.96 o 
  -5   2  10       54.50       46.58      5.08 o 
  -4   2  10      131.23      116.17      7.21 o 
  -3   2  10      694.98      650.13     22.40 o 
  -2   2  10      255.00      259.59     11.75 o 
  -1   2  10      306.41      309.13     13.04 o 
   0   2  10        0.09        6.32      2.47 o 
   1   2  10      370.46      414.48     29.87 o 
   2   2  10       30.85       30.43      5.78 o 
   3   2  10      326.97      335.48     10.28 o 
   4   2  10       75.69       70.06      9.39 o 
   5   2  10        3.68        8.05      2.54 o 
 -14   3  10        0.06        1.97      2.54 o 
 -13   3  10        4.47        5.78      3.53 o 
 -12   3  10        7.35       13.26      3.95 o 
 -11   3  10       83.06       66.22      6.35 o 
 -10   3  10      160.81      167.82      9.76 o 
  -9   3  10        4.08        1.41      2.96 o 
  -8   3  10       32.47       31.74      4.51 o 
  -7   3  10        5.87        4.94      3.38 o 
  -6   3  10       43.64       38.52      4.94 o 
  -5   3  10      268.48      247.76     11.33 o 
  -4   3  10       24.00       29.62      4.37 o 
  -3   3  10       90.07       89.68      6.64 o 
  -2   3  10      237.11      240.96     11.18 o 
  -1   3  10       44.61       50.52      5.50 o 
   0   3  10      228.70      247.71     11.47 o 
   1   3  10        0.08        2.82      3.24 o 
   2   3  10       11.11        9.73      3.81 o 
   3   3  10       19.91       19.58      2.93 o 
   4   3  10        8.45        7.02      2.63 o 
 -13   4  10       13.66        7.48      2.96 o 
 -12   4  10        0.08        0.85      3.53 o 
 -11   4  10        0.43       -2.40      3.53 o 
 -10   4  10      202.86      176.86      9.90 o 
  -9   4  10        5.14        2.82      3.38 o 
  -8   4  10      146.98      126.93      8.62 o 
  -6   4  10        0.40        2.82      3.24 o 
  -5   4  10       18.04       14.25      4.09 o 
  -4   4  10      241.95      244.80     11.75 o 
  -3   4  10      646.85      647.70     22.81 o 
  -2   4  10       28.96       26.38      4.23 o 
  -1   4  10        0.34        5.92      3.24 o 
   0   4  10        8.19        6.21      3.53 o 
   1   4  10        3.46        2.26      2.82 o 
   2   4  10       47.13       51.37      5.36 o 
   3   4  10      152.24      125.99      8.06 o 
 -12   5  10       56.97       54.49      6.92 o 
 -11   5  10       53.93       59.98      7.48 o 
 -10   5  10       37.97       38.10      5.22 o 
  -9   5  10       61.94       75.09      7.48 o 
  -8   5  10      132.78      155.09      7.67 o 
  -7   5  10      407.31      454.62     23.07 o 
  -6   5  10      198.92      220.82     12.73 o 
  -5   5  10       74.66       85.93      5.70 o 
  -4   5  10      225.19      217.11      8.26 o 
  -3   5  10       71.64       71.43      5.18 o 
  -2   5  10       16.10       17.23      3.05 o 
  -1   5  10        4.36        4.98      2.50 o 
   0   5  10      102.03       86.96      5.60 o 
   1   5  10      501.84      472.71     12.77 o 
   2   5  10      246.19      228.17     10.91 o 
   3   5  10       42.76       25.83      4.37 o 
 -11   6  10        3.97        4.21      4.30 o 
 -10   6  10       26.36       19.82      3.54 o 
  -9   6  10        0.80        2.69      3.13 o 
  -8   6  10       17.24       18.05      3.54 o 
  -7   6  10       67.36       76.67      5.49 o 
  -6   6  10      101.66      103.68      6.29 o 
  -5   6  10       68.18       78.40      7.27 o 
  -4   6  10        0.29        1.14      5.01 o 
  -3   6  10        0.40        3.05      3.67 o 
  -2   6  10       27.33       27.17      3.86 o 
  -1   6  10        0.58        3.47      2.85 o 
   0   6  10       20.86       19.66      3.62 o 
   1   6  10      119.42      126.48      9.89 o 
 -10   7  10       15.92       22.29      4.23 o 
  -9   7  10       21.40       25.25      5.22 o 
  -8   7  10        4.16       10.58      4.23 o 
  -7   7  10      193.63      207.56     11.32 o 
  -6   7  10        1.07        5.84      3.06 o 
  -5   7  10        0.92        0.95      2.86 o 
  -4   7  10       16.50       29.61      3.49 o 
  -3   7  10       21.11       24.44      4.37 o 
  -2   7  10        8.96        6.77      5.08 o 
  -1   7  10       46.66       62.66      7.62 o 
   0   7  10      409.16      423.02     16.63 o 
   1   7  10        1.77        0.28      4.65 o 
  -8   8  10       15.92       12.55      3.67 o 
  -7   8  10       58.93       58.72      6.07 o 
  -6   8  10        4.63        7.80      3.12 o 
  -5   8  10        0.73       -2.47      4.51 o 
  -4   8  10        4.53        7.40      3.69 o 
  -3   8  10        5.43       -1.77      2.87 o 
  -2   8  10        3.58       12.55      3.95 o 
  -1   8  10       83.63       77.40      7.63 o 
 -14   1  11       68.61       78.09      5.18 o 
 -13   1  11      119.35      145.19     10.39 o 
 -12   1  11       54.17       62.80      5.14 o 
 -11   1  11       23.41       32.63      3.92 o 
 -10   1  11       75.74       73.64      5.12 o 
  -9   1  11       70.18       96.57      5.29 o 
  -8   1  11       30.08       25.98      3.24 o 
  -7   1  11     1147.20     1184.21     37.80 o 
  -6   1  11      499.46      451.78     16.92 o 
  -5   1  11      399.20      376.91     14.91 o 
  -4   1  11        0.49        0.00      2.68 o 
  -3   1  11        1.04        2.90      2.24 o 
  -2   1  11        0.47        2.56      2.47 o 
  -1   1  11       76.43       71.62      4.59 o 
   0   1  11      256.28      268.63     11.75 o 
   1   1  11       38.42       36.08      3.63 o 
   2   1  11      164.88      163.30      6.80 o 
   3   1  11      297.13      277.70      8.86 o 
   4   1  11      254.15      211.60      7.02 o 
 -14   2  11       68.65       77.09      6.21 o 
 -13   2  11        0.44        4.42      2.91 o 
 -12   2  11       17.85       11.00      4.09 o 
 -11   2  11      115.91       87.31      7.63 o 
 -10   2  11       52.00       57.16      6.35 o 
  -9   2  11      349.70      366.78     15.32 o 
  -8   2  11       44.00       49.11      5.79 o 
  -7   2  11      170.31      186.94      9.90 o 
  -6   2  11       45.43       48.97      5.50 o 
  -5   2  11      261.03      257.20     11.61 o 
  -4   2  11     1139.87     1111.28     35.50 o 
  -3   2  11      212.50      189.91      9.62 o 
  -2   2  11      115.47      105.68      7.06 o 
  -1   2  11       55.84       51.51      5.65 o 
   0   2  11        0.62        2.14      2.28 o 
   1   2  11        0.77        1.36      2.32 o 
   2   2  11        6.62        9.36      3.01 o 
   3   2  11        3.06        4.24      2.30 o 
 -14   3  11        7.23        4.51      2.54 o 
 -13   3  11        1.67       -2.54      2.54 o 
 -12   3  11       38.90       36.69      5.08 o 
 -11   3  11       31.20       29.91      4.23 o 
 -10   3  11       12.57       21.58      4.09 o 
  -9   3  11      360.68      364.86     15.18 o 
  -8   3  11      440.20      444.18     17.47 o 
  -7   3  11        0.97        7.05      3.38 o 
  -6   3  11       23.52       22.29      4.37 o 
  -5   3  11      818.07      834.34     28.16 o 
  -4   3  11       42.66       56.02      5.93 o 
  -3   3  11       11.99       10.15      3.38 o 
  -2   3  11      463.52      454.01     17.19 o 
  -1   3  11     1160.48     1132.27     36.22 o 
   0   3  11      351.98      358.03     14.33 o 
   1   3  11      473.95      465.60     17.63 o 
   2   3  11      156.20      154.41      8.77 o 
   3   3  11      187.85      149.03      7.64 o 
 -13   4  11        3.36        4.09      3.53 o 
 -12   4  11        1.58        5.92      3.10 o 
 -11   4  11       73.81       85.84      7.48 o 
 -10   4  11       15.39       18.34      4.51 o 
  -9   4  11        0.78        4.37      3.38 o 
  -8   4  11      300.54      267.56     12.33 o 
  -7   4  11      243.37      242.81     11.61 o 
  -6   4  11       48.35       45.44      5.79 o 
  -5   4  11      166.89      193.01     10.18 o 
  -4   4  11        9.27        2.68      3.38 o 
  -3   4  11      136.16      146.56      8.62 o 
  -2   4  11       43.24       38.38      4.94 o 
  -1   4  11       28.08       29.62      4.37 o 
   0   4  11       71.83       56.05      6.21 o 
   1   4  11       24.19       24.40      4.23 o 
   2   4  11        0.99        0.56      3.24 o 
 -12   5  11        0.70       -1.41      3.53 o 
 -11   5  11        0.04        6.06      3.81 o 
 -10   5  11        4.10        6.91      3.95 o 
  -9   5  11       68.73       77.22      6.92 o 
  -8   5  11       50.55       59.84      6.49 o 
  -7   5  11      303.61      269.29     12.19 o 
  -6   5  11       10.83        3.53      3.10 o 
  -5   5  11       36.37       47.12      5.50 o 
  -4   5  11        2.76        4.51      3.67 o 
  -3   5  11        5.32        7.76      3.67 o 
  -2   5  11      186.84      175.41      9.19 o 
  -1   5  11       17.07       18.62      3.95 o 
   0   5  11        5.46        5.92      3.53 o 
   1   5  11       40.02       51.51      5.79 o 
 -11   6  11       19.17        9.87      5.22 o 
 -10   6  11       42.17       24.41      5.08 o 
  -9   6  11       22.20       27.51      4.94 o 
  -8   6  11        5.36        8.04      3.74 o 
  -7   6  11       16.73       16.81      6.14 o 
  -6   6  11       31.90       33.93      7.05 o 
  -5   6  11       34.25       34.72      3.92 o 
  -4   6  11      139.26      126.51      6.38 o 
  -3   6  11       32.27       31.55      4.23 o 
  -2   6  11       60.44       51.14      4.54 o 
  -1   6  11        1.92       -2.26      6.63 o 
   0   6  11       51.87       39.10      6.21 o 
  -8   7  11        0.43       -0.85      3.95 o 
  -7   7  11        6.28        4.07      6.42 o 
  -6   7  11       17.82       16.59      3.34 o 
  -5   7  11        7.76        1.90      4.02 o 
  -4   7  11      165.88      181.61     10.61 o 
  -3   7  11      379.86      381.59     15.91 o 
  -2   7  11      126.57      133.29      9.19 o 
 -14   0  12        4.37        6.49      3.81 o 
 -13   0  12      173.08      173.00      9.90 o 
 -12   0  12        0.54       -2.54      3.81 o 
 -11   0  12      375.88      416.95     17.03 o 
 -10   0  12      262.15      280.29     12.89 o 
  -9   0  12      663.69      732.98     25.66 o 
  -8   0  12      811.39      872.09     28.87 o 
  -7   0  12        8.20        5.08      3.10 o 
  -6   0  12     1064.93      961.53     30.86 o 
  -5   0  12      277.29      296.07     12.32 o 
  -4   0  12      605.68      581.99     20.23 o 
  -3   0  12      765.39      704.21     23.85 o 
  -2   0  12      889.21      840.77     27.76 o 
  -1   0  12        4.41        3.53      3.81 o 
   0   0  12        1.25        4.94      4.09 o 
   1   0  12       22.97       31.46      4.80 o 
   2   0  12        3.99        5.50      4.09 o 
 -14   1  12       10.19        4.94      3.67 o 
 -13   1  12        2.03        3.02      2.84 o 
 -12   1  12      106.89      119.75     11.80 o 
 -11   1  12       72.58       78.55      9.74 o 
 -10   1  12        4.16       -2.54      2.54 o 
  -9   1  12       20.41       26.52      4.80 o 
  -8   1  12      141.23      133.99      8.48 o 
  -7   1  12      118.20      103.14      7.21 o 
  -6   1  12      510.94      517.37     19.06 o 
  -5   1  12       17.33       14.25      3.67 o 
  -4   1  12       26.12       25.67      3.95 o 
  -3   1  12       66.00       57.55      7.83 o 
  -2   1  12      772.41      813.34     19.08 o 
  -1   1  12      169.14      163.84      6.44 o 
   0   1  12       60.12       56.51      4.48 o 
   1   1  12      135.39      122.78      5.64 o 
   2   1  12      212.34      194.17      6.81 o 
 -13   2  12        2.74        4.23      3.53 o 
 -12   2  12       18.08       23.13      4.51 o 
 -11   2  12        2.05        1.55      3.53 o 
 -10   2  12        0.77       -0.28      2.68 o 
  -9   2  12      139.53      147.56      8.90 o 
  -8   2  12       12.44       10.44      3.81 o 
  -7   2  12      230.67      251.54     11.75 o 
  -6   2  12      692.80      784.81     26.67 o 
  -5   2  12       38.10       45.43      5.22 o 
  -4   2  12       15.61       11.99      3.24 o 
  -3   2  12        1.81        2.26      2.68 o 
  -2   2  12      289.81      299.69     12.75 o 
  -1   2  12      143.05      132.30      7.92 o 
   0   2  12       18.44       21.58      3.53 o 
   1   2  12      207.09      169.00      8.63 o 
   2   2  12       13.68       11.14      3.39 o 
 -13   3  12        3.19        5.64      3.53 o 
 -12   3  12        3.56        0.14      3.53 o 
 -11   3  12       28.41       26.95      4.37 o 
 -10   3  12       10.42        9.59      3.10 o 
  -9   3  12      138.48      133.00      8.48 o 
  -8   3  12      472.71      475.57     18.05 o 
  -7   3  12       48.74       53.91      6.21 o 
  -6   3  12       34.06       26.81      4.37 o 
  -5   3  12      217.18      225.87     11.04 o 
  -4   3  12      294.90      293.33     12.90 o 
  -3   3  12       71.56       66.49      6.07 o 
  -2   3  12        9.73       10.44      3.24 o 
  -1   3  12       98.45       82.06      6.50 o 
   0   3  12      133.35      116.33      7.35 o 
   1   3  12       55.10       41.92      5.08 o 
   2   3  12        0.10        2.12      2.96 o 
 -12   4  12       17.54       19.32      3.39 o 
 -11   4  12       15.76       18.90      3.67 o 
 -10   4  12        6.39        9.59      3.24 o 
  -9   4  12       36.72       35.13      4.37 o 
  -8   4  12       17.16       15.94      3.95 o 
  -7   4  12        7.02        8.18      2.96 o 
  -6   4  12       45.26       45.01      5.22 o 
  -5   4  12       96.78      109.60      7.91 o 
  -4   4  12      271.70      292.67     12.75 o 
  -3   4  12       99.57      101.70      7.06 o 
  -2   4  12      114.32      114.58      6.92 o 
  -1   4  12       50.51       44.03      5.50 o 
   0   4  12      106.92       98.20      6.64 o 
   1   4  12      111.50       95.82      6.50 o 
 -11   5  12       55.68       51.66      5.93 o 
 -10   5  12       53.46       44.74      5.08 o 
  -9   5  12        0.05        1.97      3.53 o 
  -8   5  12        8.39        8.18      3.81 o 
  -7   5  12        0.35       -0.71      3.10 o 
  -6   5  12       47.74       49.82      5.50 o 
  -5   5  12        0.29        1.27      3.38 o 
  -4   5  12      259.44      273.24     11.90 o 
  -3   5  12      267.89      280.38     12.04 o 
  -2   5  12      146.02      124.84      7.35 o 
  -1   5  12       17.67       21.02      3.95 o 
   0   5  12       17.57       18.34      3.67 o 
 -10   6  12       15.67        6.77      4.09 o 
  -9   6  12        0.25        1.83      3.53 o 
  -8   6  12       27.00       35.97      4.66 o 
  -7   6  12      127.86      140.21      8.48 o 
  -6   6  12      107.13      128.71      7.91 o 
  -5   6  12       70.77       81.32      6.35 o 
  -4   6  12      210.36      215.17     10.05 o 
  -3   6  12      136.95      123.56      7.35 o 
  -2   6  12       13.28       12.13      3.67 o 
 -13   1  13        4.47        5.22      3.81 o 
 -12   1  13        3.16       11.85      4.51 o 
 -11   1  13       76.23       90.08      7.34 o 
 -10   1  13        0.52        0.71      3.38 o 
  -9   1  13       37.66       52.21      5.93 o 
  -8   1  13       12.97       13.96      3.95 o 
  -7   1  13       50.59       46.29      5.79 o 
  -6   1  13      578.89      593.33     20.93 o 
  -5   1  13       36.47       41.62      4.80 o 
  -4   1  13        6.63        2.26      2.68 o 
  -3   1  13       72.47       63.67      5.65 o 
  -2   1  13       19.76       28.21      3.95 o 
  -1   1  13       49.25       40.41      3.81 o 
   0   1  13        4.62        8.19      2.74 o 
 -13   2  13       29.06       28.36      4.37 o 
 -12   2  13       47.13       56.88      6.35 o 
 -11   2  13       11.89       14.10      4.09 o 
 -10   2  13       87.82      102.39      7.48 o 
  -9   2  13       13.27       18.48      4.09 o 
  -8   2  13        9.52       13.96      4.09 o 
  -7   2  13       19.64       15.37      3.95 o 
  -6   2  13       79.55       92.06      6.92 o 
  -5   2  13      541.02      554.16     19.78 o 
  -4   2  13      498.90      478.85     17.35 o 
  -3   2  13      225.88      213.76     10.05 o 
  -2   2  13      107.21      103.55      6.78 o 
  -1   2  13      106.67       99.18      6.64 o 
   0   2  13      170.23      149.97      7.92 o 
 -12   3  13       68.36       83.31      6.50 o 
 -11   3  13        0.72        6.49      3.38 o 
 -10   3  13        1.34        5.36      2.82 o 
  -9   3  13        1.45        1.83      3.53 o 
  -8   3  13        4.41        0.28      3.24 o 
  -7   3  13        9.12        6.49      3.53 o 
  -6   3  13      235.20      265.89     11.75 o 
  -5   3  13        4.53        8.88      3.38 o 
  -4   3  13       23.52       18.34      3.39 o 
  -3   3  13       15.47       21.02      3.67 o 
  -2   3  13        1.24        0.56      2.82 o 
  -1   3  13        0.04       -2.68      2.68 o 
   0   3  13       12.56        7.62      2.96 o 
 -11   4  13       68.72       87.26      6.50 o 
 -10   4  13       16.07       10.44      2.96 o 
  -9   4  13       47.22       44.88      5.65 o 
  -8   4  13      239.54      280.96     12.04 o 
  -7   4  13        1.97       -2.40      2.96 o 
  -6   4  13        0.87        2.12      3.24 o 
  -5   4  13      185.26      178.82      8.91 o 
  -4   4  13       50.96       55.32      4.94 o 
  -3   4  13        1.41        2.26      2.82 o 
  -2   4  13      186.52      184.95      9.06 o 
  -1   4  13       76.83       65.67      5.51 o 
 -10   5  13        0.50       -0.42      3.10 o 
  -9   5  13       82.20       80.50      6.07 o 
  -8   5  13        0.17        1.27      3.24 o 
  -7   5  13        1.21        1.13      3.10 o 
  -6   5  13        7.19       10.72      3.53 o 
  -5   5  13        5.56        0.28      2.96 o 
  -4   5  13       36.98       31.75      4.09 o 
  -3   5  13       12.57       13.26      3.24 o 
  -2   5  13        0.21        3.81      2.96 o 
  -7   6  13       24.32       12.98      3.39 o 
 -11   0  14       31.23        4.51      5.08 o 
 -10   0  14        1.01       -3.95      3.95 o 
  -8   0  14       12.49       15.09      3.95 o 
  -7   0  14      239.93      235.21     10.34 o 
  -6   0  14        5.95        3.95      2.96 o 
  -5   0  14        7.46        6.91      3.53 o 
  -4   0  14        1.66        3.24      2.96 o 
  -3   0  14        3.09       -2.12      2.82 o 
 -10   1  14       32.26       54.60      5.93 o 
  -9   1  14       11.78        1.27      4.09 o 
  -8   1  14       66.27       83.71      6.64 o 
  -7   1  14      162.81      184.12      9.47 o 
  -6   1  14        6.65        3.53      3.53 o 
  -5   1  14       56.14       71.84      6.21 o 
  -4   1  14        5.57        5.36      2.96 o 
  -3   1  14       10.03       10.01      3.53 o 
  -2   1  14      217.04      183.24      8.64 o 
 -11   2  14       66.79       75.11      6.64 o 
 -10   2  14      137.29      157.49      8.91 o 
  -9   2  14       63.88       65.36      6.35 o 
  -8   2  14      207.50      204.24     10.05 o 
  -7   2  14        0.03        6.49      3.67 o 
  -6   2  14        1.17        3.24      2.96 o 
  -5   2  14       12.47       11.99      3.38 o 
  -4   2  14       85.20       93.07      6.21 o 
  -3   2  14        5.17        5.50      2.96 o 
  -2   2  14       91.20       85.75      6.36 o 
 -11   3  14       15.28       12.98      3.95 o 
 -10   3  14       25.75       25.25      4.23 o 
  -9   3  14       42.64       44.17      5.64 o 
  -8   3  14        4.59        4.09      3.24 o 
  -7   3  14       15.63       21.02      3.81 o 
  -6   3  14        6.17        5.64      3.24 o 
  -5   3  14        0.22        2.26      2.82 o 
  -4   3  14        0.92        4.37      2.82 o 
  -3   3  14       16.24       18.05      3.24 o 
 -10   4  14        5.03       14.38      3.24 o 
  -9   4  14        3.65        3.53      3.10 o 
  -8   4  14        3.15        1.97      2.96 o 
  -7   4  14       47.03       43.89      5.08 o 
  -6   4  14      100.95       97.77      6.36 o 
  -5   4  14      236.26      192.67      8.93 o 
  -4   4  14      182.96      159.94      7.78 o 
  -8   1  15        0.67       -1.83      3.81 o 
  -7   1  15       11.00        7.62      3.67 o 
  -6   1  15       37.48       13.97      3.81 o 
  -8   2  15       18.89        9.45      3.39 o 
  -7   2  15        1.06        1.69      3.38 o 
  -6   2  15       12.76        7.48      3.10 o 
                                                 
